# Supplementary material for: Streptococcus abundance and oral site tropism in humans and non-human primates reflects host and lifestyle differences
Source: NPJ Biofilms Microbiomes. 2025 Jan 17;11:19. doi: 10.1038/s41522-024-00642-1 (PMC11748738; doi:10.1038/s41522-024-00642-1)
Supplement: Supplementary file 1 — Supplementary Tables 1–7 [file 41522_2024_642_MOESM1_ESM.xlsx]

## Sheet: Sup_table_S1
Study	Study_accession	Secondary_sample_accession	Run_accession	Sample_name_this_study	Sample_type	Sample_group	Host	Included_in_analyses
HMP2012	PRJNA4847	SRS011247	SRR060400	SRS011247	buccal_mucosa	industrial	Human	Yes
HMP2012	PRJNA4847	SRS011247	SRR060400	SRS011247	buccal_mucosa	industrial	Human	Yes
HMP2012	PRJNA4847	SRS011247	SRR060401	SRS011247	buccal_mucosa	industrial	Human	Yes
HMP2012	PRJNA4847	SRS011247	SRR060401	SRS011247	buccal_mucosa	industrial	Human	Yes
HMP2012	PRJNA4847	SRS011310	SRR059324	SRS011310	buccal_mucosa	industrial	Human	Yes
HMP2012	PRJNA4847	SRS011310	SRR059324	SRS011310	buccal_mucosa	industrial	Human	Yes
HMP2012	PRJNA4847	SRS011310	SRR059324	SRS011310	buccal_mucosa	industrial	Human	Yes
HMP2012	PRJNA4847	SRS011310	SRR059324	SRS011310	buccal_mucosa	industrial	Human	Yes
HMP2012	PRJNA4847	SRS011310	SRR059325	SRS011310	buccal_mucosa	industrial	Human	Yes
HMP2012	PRJNA4847	SRS011310	SRR059325	SRS011310	buccal_mucosa	industrial	Human	Yes
HMP2012	PRJNA4847	SRS011310	SRR059325	SRS011310	buccal_mucosa	industrial	Human	Yes
HMP2012	PRJNA4847	SRS011310	SRR059325	SRS011310	buccal_mucosa	industrial	Human	Yes
HMP2012	PRJNA4847	SRS011310	SRR062049	SRS011310	buccal_mucosa	industrial	Human	Yes
HMP2012	PRJNA4847	SRS011310	SRR062049	SRS011310	buccal_mucosa	industrial	Human	Yes
HMP2012	PRJNA4847	SRS011310	SRR062049	SRS011310	buccal_mucosa	industrial	Human	Yes
HMP2012	PRJNA4847	SRS011310	SRR062049	SRS011310	buccal_mucosa	industrial	Human	Yes
HMP2012	PRJNA4847	SRS011310	SRR062050	SRS011310	buccal_mucosa	industrial	Human	Yes
HMP2012	PRJNA4847	SRS011310	SRR062050	SRS011310	buccal_mucosa	industrial	Human	Yes
HMP2012	PRJNA4847	SRS011310	SRR062050	SRS011310	buccal_mucosa	industrial	Human	Yes
HMP2012	PRJNA4847	SRS011310	SRR062050	SRS011310	buccal_mucosa	industrial	Human	Yes
HMP2012	PRJNA4847	SRS013506	SRR062039	SRS013506	buccal_mucosa	industrial	Human	Yes
HMP2012	PRJNA4847	SRS013506	SRR062039	SRS013506	buccal_mucosa	industrial	Human	Yes
HMP2012	PRJNA4847	SRS013506	SRR062040	SRS013506	buccal_mucosa	industrial	Human	Yes
HMP2012	PRJNA4847	SRS013506	SRR062040	SRS013506	buccal_mucosa	industrial	Human	Yes
HMP2012	PRJNA4847	SRS058105	SRR062435	SRS058105	buccal_mucosa	industrial	Human	Yes
HMP2012	PRJNA4847	SRS058105	SRR062435	SRS058105	buccal_mucosa	industrial	Human	Yes
HMP2012	PRJNA4847	SRS058105	SRR062441	SRS058105	buccal_mucosa	industrial	Human	Yes
HMP2012	PRJNA4847	SRS058105	SRR062441	SRS058105	buccal_mucosa	industrial	Human	Yes
HMP2012	PRJNA4847	SRS013945	SRR061338	SRS013945	buccal_mucosa	industrial	Human	Yes
HMP2012	PRJNA4847	SRS013945	SRR061338	SRS013945	buccal_mucosa	industrial	Human	Yes
HMP2012	PRJNA4847	SRS013945	SRR061338	SRS013945	buccal_mucosa	industrial	Human	Yes
HMP2012	PRJNA4847	SRS013945	SRR061338	SRS013945	buccal_mucosa	industrial	Human	Yes
HMP2012	PRJNA4847	SRS013945	SRR061357	SRS013945	buccal_mucosa	industrial	Human	Yes
HMP2012	PRJNA4847	SRS013945	SRR061357	SRS013945	buccal_mucosa	industrial	Human	Yes
HMP2012	PRJNA4847	SRS013945	SRR061357	SRS013945	buccal_mucosa	industrial	Human	Yes
HMP2012	PRJNA4847	SRS013945	SRR061357	SRS013945	buccal_mucosa	industrial	Human	Yes
HMP2012	PRJNA4847	SRS013945	SRR062342	SRS013945	buccal_mucosa	industrial	Human	Yes
HMP2012	PRJNA4847	SRS013945	SRR062342	SRS013945	buccal_mucosa	industrial	Human	Yes
HMP2012	PRJNA4847	SRS013945	SRR062342	SRS013945	buccal_mucosa	industrial	Human	Yes
HMP2012	PRJNA4847	SRS013945	SRR062342	SRS013945	buccal_mucosa	industrial	Human	Yes
HMP2012	PRJNA4847	SRS013945	SRR353631	SRS013945	buccal_mucosa	industrial	Human	Yes
HMP2012	PRJNA4847	SRS013945	SRR353631	SRS013945	buccal_mucosa	industrial	Human	Yes
HMP2012	PRJNA4847	SRS013945	SRR353631	SRS013945	buccal_mucosa	industrial	Human	Yes
HMP2012	PRJNA4847	SRS013945	SRR353631	SRS013945	buccal_mucosa	industrial	Human	Yes
HMP2012	PRJNA4847	SRS015436	SRR061424	SRS015436	buccal_mucosa	industrial	Human	Yes
HMP2012	PRJNA4847	SRS015436	SRR061424	SRS015436	buccal_mucosa	industrial	Human	Yes
HMP2012	PRJNA4847	SRS015436	SRR061428	SRS015436	buccal_mucosa	industrial	Human	Yes
HMP2012	PRJNA4847	SRS015436	SRR061428	SRS015436	buccal_mucosa	industrial	Human	Yes
HMP2012	PRJNA4847	SRS015799	SRR061537	SRS015799	buccal_mucosa	industrial	Human	Yes
HMP2012	PRJNA4847	SRS015799	SRR061537	SRS015799	buccal_mucosa	industrial	Human	Yes
HMP2012	PRJNA4847	SRS015799	SRR061538	SRS015799	buccal_mucosa	industrial	Human	Yes
HMP2012	PRJNA4847	SRS015799	SRR061538	SRS015799	buccal_mucosa	industrial	Human	Yes
HMP2012	PRJNA4847	SRS018359	SRR059398	SRS018359	buccal_mucosa	industrial	Human	Yes
HMP2012	PRJNA4847	SRS018359	SRR059398	SRS018359	buccal_mucosa	industrial	Human	Yes
HMP2012	PRJNA4847	SRS018359	SRR059398	SRS018359	buccal_mucosa	industrial	Human	Yes
HMP2012	PRJNA4847	SRS018359	SRR059398	SRS018359	buccal_mucosa	industrial	Human	Yes
HMP2012	PRJNA4847	SRS018359	SRR059399	SRS018359	buccal_mucosa	industrial	Human	Yes
HMP2012	PRJNA4847	SRS018359	SRR059399	SRS018359	buccal_mucosa	industrial	Human	Yes
HMP2012	PRJNA4847	SRS018359	SRR059399	SRS018359	buccal_mucosa	industrial	Human	Yes
HMP2012	PRJNA4847	SRS018359	SRR059399	SRS018359	buccal_mucosa	industrial	Human	Yes
HMP2012	PRJNA4847	SRS018359	SRR062058	SRS018359	buccal_mucosa	industrial	Human	Yes
HMP2012	PRJNA4847	SRS018359	SRR062058	SRS018359	buccal_mucosa	industrial	Human	Yes
HMP2012	PRJNA4847	SRS018359	SRR062058	SRS018359	buccal_mucosa	industrial	Human	Yes
HMP2012	PRJNA4847	SRS018359	SRR062058	SRS018359	buccal_mucosa	industrial	Human	Yes
HMP2012	PRJNA4847	SRS018359	SRR062059	SRS018359	buccal_mucosa	industrial	Human	Yes
HMP2012	PRJNA4847	SRS018359	SRR062059	SRS018359	buccal_mucosa	industrial	Human	Yes
HMP2012	PRJNA4847	SRS018359	SRR062059	SRS018359	buccal_mucosa	industrial	Human	Yes
HMP2012	PRJNA4847	SRS018359	SRR062059	SRS018359	buccal_mucosa	industrial	Human	Yes
HMP2012	PRJNA4847	SRS019124	SRR061142	SRS019124	buccal_mucosa	industrial	Human	Yes
HMP2012	PRJNA4847	SRS019124	SRR061142	SRS019124	buccal_mucosa	industrial	Human	Yes
HMP2012	PRJNA4847	SRS019124	SRR061148	SRS019124	buccal_mucosa	industrial	Human	Yes
HMP2012	PRJNA4847	SRS019124	SRR061148	SRS019124	buccal_mucosa	industrial	Human	Yes
HMP2012	PRJNA4847	SRS019587	SRR062297	SRS019587	buccal_mucosa	industrial	Human	Yes
HMP2012	PRJNA4847	SRS019587	SRR062297	SRS019587	buccal_mucosa	industrial	Human	Yes
HMP2012	PRJNA4847	SRS019587	SRR062300	SRS019587	buccal_mucosa	industrial	Human	Yes
HMP2012	PRJNA4847	SRS019587	SRR062300	SRS019587	buccal_mucosa	industrial	Human	Yes
HMP2012	PRJNA4847	SRS024281	SRR060418	SRS024281	buccal_mucosa	industrial	Human	Yes
HMP2012	PRJNA4847	SRS024281	SRR060418	SRS024281	buccal_mucosa	industrial	Human	Yes
HMP2012	PRJNA4847	SRS024281	SRR060418	SRS024281	buccal_mucosa	industrial	Human	Yes
HMP2012	PRJNA4847	SRS024281	SRR060418	SRS024281	buccal_mucosa	industrial	Human	Yes
HMP2012	PRJNA4847	SRS024281	SRR060419	SRS024281	buccal_mucosa	industrial	Human	Yes
HMP2012	PRJNA4847	SRS024281	SRR060419	SRS024281	buccal_mucosa	industrial	Human	Yes
HMP2012	PRJNA4847	SRS024281	SRR060419	SRS024281	buccal_mucosa	industrial	Human	Yes
HMP2012	PRJNA4847	SRS024281	SRR060419	SRS024281	buccal_mucosa	industrial	Human	Yes
HMP2012	PRJNA4847	SRS024281	SRR062106	SRS024281	buccal_mucosa	industrial	Human	Yes
HMP2012	PRJNA4847	SRS024281	SRR062106	SRS024281	buccal_mucosa	industrial	Human	Yes
HMP2012	PRJNA4847	SRS024281	SRR062106	SRS024281	buccal_mucosa	industrial	Human	Yes
HMP2012	PRJNA4847	SRS024281	SRR062106	SRS024281	buccal_mucosa	industrial	Human	Yes
HMP2012	PRJNA4847	SRS024281	SRR062107	SRS024281	buccal_mucosa	industrial	Human	Yes
HMP2012	PRJNA4847	SRS024281	SRR062107	SRS024281	buccal_mucosa	industrial	Human	Yes
HMP2012	PRJNA4847	SRS024281	SRR062107	SRS024281	buccal_mucosa	industrial	Human	Yes
HMP2012	PRJNA4847	SRS024281	SRR062107	SRS024281	buccal_mucosa	industrial	Human	Yes
HMP2012	PRJNA4847	SRS043239	SRR061412	SRS043239	buccal_mucosa	industrial	Human	Yes
HMP2012	PRJNA4847	SRS043239	SRR061412	SRS043239	buccal_mucosa	industrial	Human	Yes
HMP2012	PRJNA4847	SRS043239	SRR061414	SRS043239	buccal_mucosa	industrial	Human	Yes
HMP2012	PRJNA4847	SRS043239	SRR061414	SRS043239	buccal_mucosa	industrial	Human	Yes
HMP2012	PRJNA4847	SRS056892	SRR061193	SRS056892	buccal_mucosa	industrial	Human	Yes
HMP2012	PRJNA4847	SRS056892	SRR061193	SRS056892	buccal_mucosa	industrial	Human	Yes
HMP2012	PRJNA4847	SRS056892	SRR061238	SRS056892	buccal_mucosa	industrial	Human	Yes
HMP2012	PRJNA4847	SRS056892	SRR061238	SRS056892	buccal_mucosa	industrial	Human	Yes
HMP2012	PRJNA4847	SRS052874	SRR063519	SRS052874	buccal_mucosa	industrial	Human	Yes
HMP2012	PRJNA4847	SRS052874	SRR063519	SRS052874	buccal_mucosa	industrial	Human	Yes
HMP2012	PRJNA4847	SRS052874	SRR063521	SRS052874	buccal_mucosa	industrial	Human	Yes
HMP2012	PRJNA4847	SRS052874	SRR063521	SRS052874	buccal_mucosa	industrial	Human	Yes
Clemente2015	PRJNA245336	SRS740687	SRR1646038	SRR1646038	buccal_mucosa	non_industrial	Human	Yes
Clemente2015	PRJNA245336	SRS740688	SRR1646039	SRR1646039	buccal_mucosa	non_industrial	Human	Yes
Clemente2015	PRJNA245336	SRS740689	SRR1646040	SRR1646040	buccal_mucosa	non_industrial	Human	Yes
Clemente2015	PRJNA245336	SRS740690	SRR1646041	SRR1646041	buccal_mucosa	non_industrial	Human	Yes
Clemente2015	PRJNA245336	SRS740691	SRR1646042	SRR1646042	buccal_mucosa	non_industrial	Human	Yes
Clemente2015	PRJNA245336	SRS740682	SRR1646033	SRR1646033	buccal_mucosa	non_industrial	Human	Yes
Clemente2015	PRJNA245336	SRS740678	SRR1646030	SRR1646030	buccal_mucosa	non_industrial	Human	Yes
Clemente2015	PRJNA245336	SRS740692	SRR1646043	SRR1646043	buccal_mucosa	non_industrial	Human	Yes
Clemente2015	PRJNA245336	SRS740693	SRR1646044	SRR1646044	buccal_mucosa	non_industrial	Human	Yes
Clemente2015	PRJNA245336	SRS740679	SRR1646031	SRR1646031	buccal_mucosa	non_industrial	Human	Yes
Clemente2015	PRJNA245336	SRS740694	SRR1646045	SRR1646045	buccal_mucosa	non_industrial	Human	Yes
Clemente2015	PRJNA245336	SRS740697	SRR1646046	SRR1646046	buccal_mucosa	non_industrial	Human	Yes
Clemente2015	PRJNA245336	SRS740680	SRR1646032	SRR1646032	buccal_mucosa	non_industrial	Human	Yes
Clemente2015	PRJNA245336	SRS740696	SRR1646047	SRR1646047	buccal_mucosa	non_industrial	Human	Yes
Eerkens2018	PRJNA377320	SRS2006289	SRR5297133	SRR5297133	calculus	ancient_calculus	Human	Yes
Eerkens2018	PRJNA377320	SRS2006288	SRR5297132	SRR5297132	calculus	ancient_calculus	Human	Yes
Eerkens2018	PRJNA377320	SRS2006290	SRR5297131	SRR5297131	calculus	ancient_calculus	Human	Yes
Eerkens2018	PRJNA377320	SRS2006287	SRR5297130	SRR5297130	calculus	ancient_calculus	Human	Yes
Eisenhofer2020	PRJNA608555	SRS6212648	SRR11176642	SRR11176642	calculus	ancient_calculus	Human	Yes
Eisenhofer2020	PRJNA608555	SRS6212656	SRR11176634	SRR11176634	calculus	ancient_calculus	Human	Yes
Eisenhofer2020	PRJNA608555	SRS6212657	SRR11176633	SRR11176633	calculus	ancient_calculus	Human	Yes
Eisenhofer2020	PRJNA608555	SRS6212658	SRR11176632	SRR11176632	calculus	ancient_calculus	Human	Yes
Eisenhofer2020	PRJNA608555	SRS6212659	SRR11176631	SRR11176631	calculus	ancient_calculus	Human	No
Eisenhofer2020	PRJNA608555	SRS6212660	SRR11176630	SRR11176630	calculus	ancient_calculus	Human	No
Eisenhofer2020	PRJNA608555	SRS6212661	SRR11176629	SRR11176629	calculus	ancient_calculus	Human	Yes
Eisenhofer2020	PRJNA608555	SRS6212662	SRR11176628	SRR11176628	calculus	ancient_calculus	Human	Yes
Eisenhofer2020	PRJNA608555	SRS6212663	SRR11176627	SRR11176627	calculus	ancient_calculus	Human	No
Eisenhofer2020	PRJNA608555	SRS6212649	SRR11176641	SRR11176641	calculus	ancient_calculus	Human	No
Eisenhofer2020	PRJNA608555	SRS6212650	SRR11176640	SRR11176640	calculus	ancient_calculus	Human	Yes
Eisenhofer2020	PRJNA608555	SRS6212651	SRR11176639	SRR11176639	calculus	ancient_calculus	Human	Yes
Eisenhofer2020	PRJNA608555	SRS6212652	SRR11176638	SRR11176638	calculus	ancient_calculus	Human	Yes
Eisenhofer2020	PRJNA608555	SRS6212654	SRR11176636	SRR11176636	calculus	ancient_calculus	Human	No
Eisenhofer2020	PRJNA608555	SRS6212655	SRR11176635	SRR11176635	calculus	ancient_calculus	Human	No
Fagernaes2022	PRJEB46022	ERS6636085	ERR6178850	CDM041.G0101	calculus	ancient_calculus	Human	Yes
Fagernaes2022	PRJEB46022	ERS6636085	ERR6178850	CDM041.G0101	calculus	ancient_calculus	Human	Yes
Fagernaes2022	PRJEB46022	ERS6636085	ERR6178851	CDM041.G0101	calculus	ancient_calculus	Human	Yes
Fagernaes2022	PRJEB46022	ERS6636085	ERR6178851	CDM041.G0101	calculus	ancient_calculus	Human	Yes
Fagernaes2022	PRJEB46022	ERS6636086	ERR6178852	CDM041.K0101	calculus	ancient_calculus	Human	Yes
Fagernaes2022	PRJEB46022	ERS6636086	ERR6178852	CDM041.K0101	calculus	ancient_calculus	Human	Yes
Fagernaes2022	PRJEB46022	ERS6636086	ERR6178853	CDM041.K0101	calculus	ancient_calculus	Human	Yes
Fagernaes2022	PRJEB46022	ERS6636086	ERR6178853	CDM041.K0101	calculus	ancient_calculus	Human	Yes
Fagernaes2022	PRJEB46022	ERS6636087	ERR6178854	CDM041.U0101	calculus	ancient_calculus	Human	Yes
Fagernaes2022	PRJEB46022	ERS6636088	ERR6178855	CDM041.V0101	calculus	ancient_calculus	Human	Yes
Fagernaes2022	PRJEB46022	ERS6636089	ERR6178856	CDM041.Y0101	calculus	ancient_calculus	Human	Yes
Fagernaes2022	PRJEB46022	ERS6636089	ERR6178856	CDM041.Y0101	calculus	ancient_calculus	Human	Yes
Fagernaes2022	PRJEB46022	ERS6636089	ERR6178857	CDM041.Y0101	calculus	ancient_calculus	Human	Yes
Fagernaes2022	PRJEB46022	ERS6636089	ERR6178857	CDM041.Y0101	calculus	ancient_calculus	Human	Yes
Fagernaes2022	PRJEB46022	ERS6636090	ERR6178858	CDM042.C0101	calculus	ancient_calculus	Human	Yes
Fagernaes2022	PRJEB46022	ERS6636090	ERR6178858	CDM042.C0101	calculus	ancient_calculus	Human	Yes
Fagernaes2022	PRJEB46022	ERS6636090	ERR6178859	CDM042.C0101	calculus	ancient_calculus	Human	Yes
Fagernaes2022	PRJEB46022	ERS6636090	ERR6178859	CDM042.C0101	calculus	ancient_calculus	Human	Yes
Fagernaes2022	PRJEB46022	ERS6636091	ERR6178860	CDM042.E0101	calculus	ancient_calculus	Human	Yes
Fagernaes2022	PRJEB46022	ERS6636091	ERR6178860	CDM042.E0101	calculus	ancient_calculus	Human	Yes
Fagernaes2022	PRJEB46022	ERS6636091	ERR6178861	CDM042.E0101	calculus	ancient_calculus	Human	Yes
Fagernaes2022	PRJEB46022	ERS6636091	ERR6178861	CDM042.E0101	calculus	ancient_calculus	Human	Yes
Fagernaes2022	PRJEB46022	ERS6636092	ERR6178862	CDM042.G0101	calculus	ancient_calculus	Human	Yes
Fagernaes2022	PRJEB46022	ERS6636092	ERR6178862	CDM042.G0101	calculus	ancient_calculus	Human	Yes
Fagernaes2022	PRJEB46022	ERS6636092	ERR6178863	CDM042.G0101	calculus	ancient_calculus	Human	Yes
Fagernaes2022	PRJEB46022	ERS6636092	ERR6178863	CDM042.G0101	calculus	ancient_calculus	Human	Yes
Fagernaes2022	PRJEB46022	ERS6636093	ERR6178864	CDM042.H0101	calculus	ancient_calculus	Human	Yes
Fagernaes2022	PRJEB46022	ERS6636093	ERR6178864	CDM042.H0101	calculus	ancient_calculus	Human	Yes
Fagernaes2022	PRJEB46022	ERS6636093	ERR6178865	CDM042.H0101	calculus	ancient_calculus	Human	Yes
Fagernaes2022	PRJEB46022	ERS6636093	ERR6178865	CDM042.H0101	calculus	ancient_calculus	Human	Yes
Fagernaes2022	PRJEB46022	ERS6636094	ERR6178866	CDM042.M0101	calculus	ancient_calculus	Human	Yes
Fagernaes2022	PRJEB46022	ERS6636095	ERR6178867	CDM042.P0101	calculus	ancient_calculus	Human	Yes
Fagernaes2022	PRJEB46022	ERS6636096	ERR6178868	CDM042.Q0101	calculus	ancient_calculus	Human	Yes
Fagernaes2022	PRJEB46022	ERS6636096	ERR6178868	CDM042.Q0101	calculus	ancient_calculus	Human	Yes
Fagernaes2022	PRJEB46022	ERS6636096	ERR6178869	CDM042.Q0101	calculus	ancient_calculus	Human	Yes
Fagernaes2022	PRJEB46022	ERS6636096	ERR6178869	CDM042.Q0101	calculus	ancient_calculus	Human	Yes
Fagernaes2022	PRJEB46022	ERS6636097	ERR6178870	CDM042.U0101	calculus	ancient_calculus	Human	Yes
Fagernaes2022	PRJEB46022	ERS6636097	ERR6178870	CDM042.U0101	calculus	ancient_calculus	Human	Yes
Fagernaes2022	PRJEB46022	ERS6636097	ERR6178871	CDM042.U0101	calculus	ancient_calculus	Human	Yes
Fagernaes2022	PRJEB46022	ERS6636097	ERR6178871	CDM042.U0101	calculus	ancient_calculus	Human	Yes
Fagernaes2022	PRJEB46022	ERS6636098	ERR6178872	CDM042.W0101	calculus	ancient_calculus	Human	Yes
Fagernaes2022	PRJEB46022	ERS6636098	ERR6178872	CDM042.W0101	calculus	ancient_calculus	Human	Yes
Fagernaes2022	PRJEB46022	ERS6636098	ERR6178873	CDM042.W0101	calculus	ancient_calculus	Human	Yes
Fagernaes2022	PRJEB46022	ERS6636098	ERR6178873	CDM042.W0101	calculus	ancient_calculus	Human	Yes
Fagernaes2022	PRJEB46022	ERS6636099	ERR6178874	CDM043.L0101	calculus	ancient_calculus	Human	Yes
Fagernaes2022	PRJEB46022	ERS6636100	ERR6178875	CDM043.P0101	calculus	ancient_calculus	Human	Yes
Fagernaes2022	PRJEB46022	ERS6636101	ERR6178876	CDM043.T0101	calculus	ancient_calculus	Human	Yes
Fagernaes2022	PRJEB46022	ERS6636102	ERR6178877	CDM043.U0101	calculus	ancient_calculus	Human	Yes
Fagernaes2022	PRJEB46022	ERS6636103	ERR6178878	CDM043.X0101	calculus	ancient_calculus	Human	Yes
Fagernaes2022	PRJEB46022	ERS6636103	ERR6178878	CDM043.X0101	calculus	ancient_calculus	Human	Yes
Fagernaes2022	PRJEB46022	ERS6636103	ERR6178879	CDM043.X0101	calculus	ancient_calculus	Human	Yes
Fagernaes2022	PRJEB46022	ERS6636103	ERR6178879	CDM043.X0101	calculus	ancient_calculus	Human	Yes
Fagernaes2022	PRJEB46022	ERS6636104	ERR6178880	CDM043.Y0101	calculus	ancient_calculus	Human	Yes
Fagernaes2022	PRJEB46022	ERS6636104	ERR6178880	CDM043.Y0101	calculus	ancient_calculus	Human	Yes
Fagernaes2022	PRJEB46022	ERS6636104	ERR6178881	CDM043.Y0101	calculus	ancient_calculus	Human	Yes
Fagernaes2022	PRJEB46022	ERS6636104	ERR6178881	CDM043.Y0101	calculus	ancient_calculus	Human	Yes
Fagernaes2022	PRJEB46022	ERS6636105	ERR6178882	CDM045.F0101	calculus	ancient_calculus	Human	Yes
Fagernaes2022	PRJEB46022	ERS6636105	ERR6178882	CDM045.F0101	calculus	ancient_calculus	Human	Yes
Fagernaes2022	PRJEB46022	ERS6636105	ERR6178883	CDM045.F0101	calculus	ancient_calculus	Human	Yes
Fagernaes2022	PRJEB46022	ERS6636105	ERR6178883	CDM045.F0101	calculus	ancient_calculus	Human	Yes
Fagernaes2022	PRJEB46022	ERS6636106	ERR6178884	CDM045.G0101	calculus	ancient_calculus	Human	Yes
Fagernaes2022	PRJEB46022	ERS6636106	ERR6178884	CDM045.G0101	calculus	ancient_calculus	Human	Yes
Fagernaes2022	PRJEB46022	ERS6636106	ERR6178885	CDM045.G0101	calculus	ancient_calculus	Human	Yes
Fagernaes2022	PRJEB46022	ERS6636106	ERR6178885	CDM045.G0101	calculus	ancient_calculus	Human	Yes
Fagernaes2022	PRJEB46022	ERS6636107	ERR6178886	CDM045.H0101	calculus	ancient_calculus	Human	Yes
Fagernaes2022	PRJEB46022	ERS6636107	ERR6178886	CDM045.H0101	calculus	ancient_calculus	Human	Yes
Fagernaes2022	PRJEB46022	ERS6636107	ERR6178887	CDM045.H0101	calculus	ancient_calculus	Human	Yes
Fagernaes2022	PRJEB46022	ERS6636107	ERR6178887	CDM045.H0101	calculus	ancient_calculus	Human	Yes
Fagernaes2022	PRJEB46022	ERS6636108	ERR6178888	CDM045.I0101	calculus	ancient_calculus	Human	Yes
Fagernaes2022	PRJEB46022	ERS6636108	ERR6178888	CDM045.I0101	calculus	ancient_calculus	Human	Yes
Fagernaes2022	PRJEB46022	ERS6636108	ERR6178889	CDM045.I0101	calculus	ancient_calculus	Human	Yes
Fagernaes2022	PRJEB46022	ERS6636108	ERR6178889	CDM045.I0101	calculus	ancient_calculus	Human	Yes
Fagernaes2022	PRJEB46022	ERS6636109	ERR6178890	CDM045.L0101	calculus	ancient_calculus	Human	Yes
Fagernaes2022	PRJEB46022	ERS6636110	ERR6178891	CDM045.M0101	calculus	ancient_calculus	Human	Yes
Fagernaes2022	PRJEB46022	ERS6636111	ERR6178892	CDM045.Q0101	calculus	ancient_calculus	Human	Yes
Fagernaes2022	PRJEB46022	ERS6636111	ERR6178892	CDM045.Q0101	calculus	ancient_calculus	Human	Yes
Fagernaes2022	PRJEB46022	ERS6636111	ERR6178893	CDM045.Q0101	calculus	ancient_calculus	Human	Yes
Fagernaes2022	PRJEB46022	ERS6636111	ERR6178893	CDM045.Q0101	calculus	ancient_calculus	Human	Yes
Fagernaes2022	PRJEB46022	ERS6636112	ERR6178894	CDM045.R0101	calculus	ancient_calculus	Human	Yes
Fagernaes2022	PRJEB46022	ERS6636113	ERR6178895	CDM045.S0101	calculus	ancient_calculus	Human	Yes
Fagernaes2022	PRJEB46022	ERS6636115	ERR6178897	CDM046.A0101	calculus	ancient_calculus	Human	Yes
Fagernaes2022	PRJEB46022	ERS6636115	ERR6178897	CDM046.A0101	calculus	ancient_calculus	Human	Yes
Fagernaes2022	PRJEB46022	ERS6636115	ERR6178898	CDM046.A0101	calculus	ancient_calculus	Human	Yes
Fagernaes2022	PRJEB46022	ERS6636115	ERR6178898	CDM046.A0101	calculus	ancient_calculus	Human	Yes
Fagernaes2022	PRJEB46022	ERS6636116	ERR6178899	CDM046.B0101	calculus	ancient_calculus	Human	Yes
Fagernaes2022	PRJEB46022	ERS6636116	ERR6178899	CDM046.B0101	calculus	ancient_calculus	Human	Yes
Fagernaes2022	PRJEB46022	ERS6636116	ERR6178900	CDM046.B0101	calculus	ancient_calculus	Human	Yes
Fagernaes2022	PRJEB46022	ERS6636116	ERR6178900	CDM046.B0101	calculus	ancient_calculus	Human	Yes
Fagernaes2022	PRJEB46022	ERS6636117	ERR6178901	CDM046.F0101	calculus	ancient_calculus	Human	Yes
Fagernaes2022	PRJEB46022	ERS6636117	ERR6178901	CDM046.F0101	calculus	ancient_calculus	Human	Yes
Fagernaes2022	PRJEB46022	ERS6636117	ERR6178902	CDM046.F0101	calculus	ancient_calculus	Human	Yes
Fagernaes2022	PRJEB46022	ERS6636117	ERR6178902	CDM046.F0101	calculus	ancient_calculus	Human	Yes
Fagernaes2022	PRJEB46022	ERS6636118	ERR6178903	CDM046.G0101	calculus	ancient_calculus	Human	Yes
Fagernaes2022	PRJEB46022	ERS6636118	ERR6178903	CDM046.G0101	calculus	ancient_calculus	Human	Yes
Fagernaes2022	PRJEB46022	ERS6636118	ERR6178904	CDM046.G0101	calculus	ancient_calculus	Human	Yes
Fagernaes2022	PRJEB46022	ERS6636118	ERR6178904	CDM046.G0101	calculus	ancient_calculus	Human	Yes
Fagernaes2022	PRJEB46022	ERS6636119	ERR6178905	CDM046.H0101	calculus	ancient_calculus	Human	Yes
Fagernaes2022	PRJEB46022	ERS6636119	ERR6178905	CDM046.H0101	calculus	ancient_calculus	Human	Yes
Fagernaes2022	PRJEB46022	ERS6636119	ERR6178906	CDM046.H0101	calculus	ancient_calculus	Human	Yes
Fagernaes2022	PRJEB46022	ERS6636119	ERR6178906	CDM046.H0101	calculus	ancient_calculus	Human	Yes
Fagernaes2022	PRJEB46022	ERS6636120	ERR6178907	CDM046.N0101	calculus	ancient_calculus	Human	Yes
Fagernaes2022	PRJEB46022	ERS6636120	ERR6178907	CDM046.N0101	calculus	ancient_calculus	Human	Yes
Fagernaes2022	PRJEB46022	ERS6636120	ERR6178908	CDM046.N0101	calculus	ancient_calculus	Human	Yes
Fagernaes2022	PRJEB46022	ERS6636120	ERR6178908	CDM046.N0101	calculus	ancient_calculus	Human	Yes
Fagernaes2022	PRJEB46022	ERS6636121	ERR6178909	CDM046.Q0101	calculus	ancient_calculus	Human	Yes
Fagernaes2022	PRJEB46022	ERS6636122	ERR6178910	CDM046.V0101	calculus	ancient_calculus	Human	Yes
Fagernaes2022	PRJEB46022	ERS6636122	ERR6178910	CDM046.V0101	calculus	ancient_calculus	Human	Yes
Fagernaes2022	PRJEB46022	ERS6636122	ERR6178911	CDM046.V0101	calculus	ancient_calculus	Human	Yes
Fagernaes2022	PRJEB46022	ERS6636122	ERR6178911	CDM046.V0101	calculus	ancient_calculus	Human	Yes
Fagernaes2022	PRJEB46022	ERS6636123	ERR6178912	CDM046.Y0101	calculus	ancient_calculus	Human	Yes
Fagernaes2022	PRJEB46022	ERS6636123	ERR6178912	CDM046.Y0101	calculus	ancient_calculus	Human	Yes
Fagernaes2022	PRJEB46022	ERS6636123	ERR6178913	CDM046.Y0101	calculus	ancient_calculus	Human	Yes
Fagernaes2022	PRJEB46022	ERS6636123	ERR6178913	CDM046.Y0101	calculus	ancient_calculus	Human	Yes
Fagernaes2022	PRJEB46022	ERS6636124	ERR6178914	CDM047.B0101	calculus	ancient_calculus	Human	Yes
Fagernaes2022	PRJEB46022	ERS6636124	ERR6178914	CDM047.B0101	calculus	ancient_calculus	Human	Yes
Fagernaes2022	PRJEB46022	ERS6636124	ERR6178915	CDM047.B0101	calculus	ancient_calculus	Human	Yes
Fagernaes2022	PRJEB46022	ERS6636124	ERR6178915	CDM047.B0101	calculus	ancient_calculus	Human	Yes
Fagernaes2022	PRJEB46022	ERS6636125	ERR6178916	CDM047.E0101	calculus	ancient_calculus	Human	Yes
Fagernaes2022	PRJEB46022	ERS6636125	ERR6178916	CDM047.E0101	calculus	ancient_calculus	Human	Yes
Fagernaes2022	PRJEB46022	ERS6636125	ERR6178917	CDM047.E0101	calculus	ancient_calculus	Human	Yes
Fagernaes2022	PRJEB46022	ERS6636125	ERR6178917	CDM047.E0101	calculus	ancient_calculus	Human	Yes
Fagernaes2022	PRJEB46022	ERS6636126	ERR6178918	CDM047.H0101	calculus	ancient_calculus	Human	Yes
Fagernaes2022	PRJEB46022	ERS6636126	ERR6178918	CDM047.H0101	calculus	ancient_calculus	Human	Yes
Fagernaes2022	PRJEB46022	ERS6636126	ERR6178919	CDM047.H0101	calculus	ancient_calculus	Human	Yes
Fagernaes2022	PRJEB46022	ERS6636126	ERR6178919	CDM047.H0101	calculus	ancient_calculus	Human	Yes
Fagernaes2022	PRJEB46022	ERS6636127	ERR6178920	CDM047.S0101	calculus	ancient_calculus	Human	Yes
Fagernaes2022	PRJEB46022	ERS6636128	ERR6178921	CDM047.V0101	calculus	ancient_calculus	Human	Yes
Fagernaes2022	PRJEB46022	ERS6636130	ERR6178923	CDM048.A0101	calculus	ancient_calculus	Human	Yes
Fagernaes2022	PRJEB46022	ERS6636130	ERR6178923	CDM048.A0101	calculus	ancient_calculus	Human	Yes
Fagernaes2022	PRJEB46022	ERS6636130	ERR6178924	CDM048.A0101	calculus	ancient_calculus	Human	Yes
Fagernaes2022	PRJEB46022	ERS6636130	ERR6178924	CDM048.A0101	calculus	ancient_calculus	Human	Yes
Fagernaes2022	PRJEB46022	ERS6636131	ERR6178925	CDM048.D0101	calculus	ancient_calculus	Human	Yes
Fagernaes2022	PRJEB46022	ERS6636132	ERR6178926	CDM048.E0101	calculus	ancient_calculus	Human	Yes
Fagernaes2022	PRJEB46022	ERS6636133	ERR6178927	CDM048.F0101	calculus	ancient_calculus	Human	Yes
Fagernaes2022	PRJEB46022	ERS6636134	ERR6178928	CDM048.I0101	calculus	ancient_calculus	Human	Yes
Fagernaes2022	PRJEB46022	ERS6636135	ERR6178929	CDM048.K0101	calculus	ancient_calculus	Human	Yes
Fagernaes2022	PRJEB46022	ERS6636136	ERR6178930	CDM048.N0101	calculus	ancient_calculus	Human	Yes
Fagernaes2022	PRJEB46022	ERS6636137	ERR6178931	CDM048.O0101	calculus	ancient_calculus	Human	Yes
Fagernaes2022	PRJEB46022	ERS6636138	ERR6178932	CDM048.P0101	calculus	ancient_calculus	Human	Yes
Fagernaes2022	PRJEB46022	ERS6636139	ERR6178933	CDM048.Q0101	calculus	ancient_calculus	Human	Yes
Fagernaes2022	PRJEB46022	ERS6636140	ERR6178934	CDM048.S0101	calculus	ancient_calculus	Human	Yes
Fagernaes2022	PRJEB46022	ERS6636140	ERR6178934	CDM048.S0101	calculus	ancient_calculus	Human	Yes
Fagernaes2022	PRJEB46022	ERS6636140	ERR6178935	CDM048.S0101	calculus	ancient_calculus	Human	Yes
Fagernaes2022	PRJEB46022	ERS6636140	ERR6178935	CDM048.S0101	calculus	ancient_calculus	Human	Yes
Fagernaes2022	PRJEB46022	ERS6636141	ERR6178936	CDM048.V0101	calculus	ancient_calculus	Human	Yes
Fagernaes2022	PRJEB46022	ERS6636141	ERR6178936	CDM048.V0101	calculus	ancient_calculus	Human	Yes
Fagernaes2022	PRJEB46022	ERS6636141	ERR6178937	CDM048.V0101	calculus	ancient_calculus	Human	Yes
Fagernaes2022	PRJEB46022	ERS6636141	ERR6178937	CDM048.V0101	calculus	ancient_calculus	Human	Yes
Fagernaes2022	PRJEB46022	ERS6636142	ERR6178938	CDM048.W0101	calculus	ancient_calculus	Human	Yes
Fagernaes2022	PRJEB46022	ERS6636142	ERR6178938	CDM048.W0101	calculus	ancient_calculus	Human	Yes
Fagernaes2022	PRJEB46022	ERS6636142	ERR6178939	CDM048.W0101	calculus	ancient_calculus	Human	Yes
Fagernaes2022	PRJEB46022	ERS6636142	ERR6178939	CDM048.W0101	calculus	ancient_calculus	Human	Yes
Fagernaes2022	PRJEB46022	ERS6636143	ERR6178940	CDM048.Z0101	calculus	ancient_calculus	Human	Yes
Fagernaes2022	PRJEB46022	ERS6636144	ERR6178941	CDM049.A0101	calculus	ancient_calculus	Human	Yes
Fagernaes2022	PRJEB46022	ERS6636144	ERR6178941	CDM049.A0101	calculus	ancient_calculus	Human	Yes
Fagernaes2022	PRJEB46022	ERS6636144	ERR6178942	CDM049.A0101	calculus	ancient_calculus	Human	Yes
Fagernaes2022	PRJEB46022	ERS6636144	ERR6178942	CDM049.A0101	calculus	ancient_calculus	Human	Yes
Fagernaes2022	PRJEB46022	ERS6636145	ERR6178943	CDM049.D0101	calculus	ancient_calculus	Human	Yes
Fagernaes2022	PRJEB46022	ERS6636145	ERR6178943	CDM049.D0101	calculus	ancient_calculus	Human	Yes
Fagernaes2022	PRJEB46022	ERS6636145	ERR6178944	CDM049.D0101	calculus	ancient_calculus	Human	Yes
Fagernaes2022	PRJEB46022	ERS6636145	ERR6178944	CDM049.D0101	calculus	ancient_calculus	Human	Yes
Fagernaes2022	PRJEB46022	ERS6636146	ERR6178945	CDM049.E0101	calculus	ancient_calculus	Human	Yes
Fagernaes2022	PRJEB46022	ERS6636147	ERR6178946	CDM049.F0101	calculus	ancient_calculus	Human	Yes
Fagernaes2022	PRJEB46022	ERS6636147	ERR6178946	CDM049.F0101	calculus	ancient_calculus	Human	Yes
Fagernaes2022	PRJEB46022	ERS6636147	ERR6178947	CDM049.F0101	calculus	ancient_calculus	Human	Yes
Fagernaes2022	PRJEB46022	ERS6636147	ERR6178947	CDM049.F0101	calculus	ancient_calculus	Human	Yes
Fagernaes2022	PRJEB46022	ERS6636148	ERR6178948	CDM049.I0101	calculus	ancient_calculus	Human	Yes
Fagernaes2022	PRJEB46022	ERS6636149	ERR6178949	CDM049.K0101	calculus	ancient_calculus	Human	Yes
Fagernaes2022	PRJEB46022	ERS6636149	ERR6178949	CDM049.K0101	calculus	ancient_calculus	Human	Yes
Fagernaes2022	PRJEB46022	ERS6636149	ERR6178950	CDM049.K0101	calculus	ancient_calculus	Human	Yes
Fagernaes2022	PRJEB46022	ERS6636149	ERR6178950	CDM049.K0101	calculus	ancient_calculus	Human	Yes
Fagernaes2022	PRJEB46022	ERS6636150	ERR6178951	CDM049.M0101	calculus	ancient_calculus	Human	Yes
Fagernaes2022	PRJEB46022	ERS6636150	ERR6178951	CDM049.M0101	calculus	ancient_calculus	Human	Yes
Fagernaes2022	PRJEB46022	ERS6636150	ERR6178952	CDM049.M0101	calculus	ancient_calculus	Human	Yes
Fagernaes2022	PRJEB46022	ERS6636150	ERR6178952	CDM049.M0101	calculus	ancient_calculus	Human	Yes
Fagernaes2022	PRJEB46022	ERS6636151	ERR6178953	CDM049.P0101	calculus	ancient_calculus	Human	Yes
Fagernaes2022	PRJEB46022	ERS6636151	ERR6178953	CDM049.P0101	calculus	ancient_calculus	Human	Yes
Fagernaes2022	PRJEB46022	ERS6636151	ERR6178954	CDM049.P0101	calculus	ancient_calculus	Human	Yes
Fagernaes2022	PRJEB46022	ERS6636151	ERR6178954	CDM049.P0101	calculus	ancient_calculus	Human	Yes
Fagernaes2022	PRJEB46022	ERS6636152	ERR6178955	CDM049.S0101	calculus	ancient_calculus	Human	Yes
Fagernaes2022	PRJEB46022	ERS6636153	ERR6178956	CDM049.W0101	calculus	ancient_calculus	Human	Yes
Fagernaes2022	PRJEB46022	ERS6636153	ERR6178956	CDM049.W0101	calculus	ancient_calculus	Human	Yes
Fagernaes2022	PRJEB46022	ERS6636153	ERR6178957	CDM049.W0101	calculus	ancient_calculus	Human	Yes
Fagernaes2022	PRJEB46022	ERS6636153	ERR6178957	CDM049.W0101	calculus	ancient_calculus	Human	Yes
Fagernaes2022	PRJEB46022	ERS6636154	ERR6178958	CDM050.L0101	calculus	ancient_calculus	Human	Yes
Fagernaes2022	PRJEB46022	ERS6636155	ERR6178959	CDM050.V0101	calculus	ancient_calculus	Human	Yes
Fagernaes2022	PRJEB46022	ERS6636156	ERR6178960	CDM050.X0101	calculus	ancient_calculus	Human	Yes
Fagernaes2022	PRJEB46022	ERS6636157	ERR6178961	CDM050.Z0101	calculus	ancient_calculus	Human	Yes
Fagernaes2022	PRJEB46022	ERS6636157	ERR6178961	CDM050.Z0101	calculus	ancient_calculus	Human	Yes
Fagernaes2022	PRJEB46022	ERS6636157	ERR6178962	CDM050.Z0101	calculus	ancient_calculus	Human	Yes
Fagernaes2022	PRJEB46022	ERS6636157	ERR6178962	CDM050.Z0101	calculus	ancient_calculus	Human	Yes
Fagernaes2022	PRJEB46022	ERS6636158	ERR6178963	CDM051.A0101	calculus	ancient_calculus	Human	Yes
Fagernaes2022	PRJEB46022	ERS6636158	ERR6178963	CDM051.A0101	calculus	ancient_calculus	Human	Yes
Fagernaes2022	PRJEB46022	ERS6636158	ERR6178964	CDM051.A0101	calculus	ancient_calculus	Human	Yes
Fagernaes2022	PRJEB46022	ERS6636158	ERR6178964	CDM051.A0101	calculus	ancient_calculus	Human	Yes
Fagernaes2022	PRJEB46022	ERS6636159	ERR6178965	CDM051.D0101	calculus	ancient_calculus	Human	Yes
Fagernaes2022	PRJEB46022	ERS6636160	ERR6178966	CDM051.G0101	calculus	ancient_calculus	Human	Yes
Fagernaes2022	PRJEB46022	ERS6636161	ERR6178967	CDM051.I0101	calculus	ancient_calculus	Human	Yes
Fagernaes2022	PRJEB46022	ERS6636162	ERR6178968	CDM051.M0101	calculus	ancient_calculus	Human	Yes
Fagernaes2022	PRJEB46022	ERS6636162	ERR6178968	CDM051.M0101	calculus	ancient_calculus	Human	Yes
Fagernaes2022	PRJEB46022	ERS6636162	ERR6178969	CDM051.M0101	calculus	ancient_calculus	Human	Yes
Fagernaes2022	PRJEB46022	ERS6636162	ERR6178969	CDM051.M0101	calculus	ancient_calculus	Human	Yes
Fagernaes2022	PRJEB46022	ERS6636163	ERR6178970	CDM051.R0101	calculus	ancient_calculus	Human	Yes
Fagernaes2022	PRJEB46022	ERS6636163	ERR6178970	CDM051.R0101	calculus	ancient_calculus	Human	Yes
Fagernaes2022	PRJEB46022	ERS6636163	ERR6178971	CDM051.R0101	calculus	ancient_calculus	Human	Yes
Fagernaes2022	PRJEB46022	ERS6636163	ERR6178971	CDM051.R0101	calculus	ancient_calculus	Human	Yes
Fagernaes2022	PRJEB46022	ERS6636164	ERR6178972	CDM051.S0101	calculus	ancient_calculus	Human	Yes
Fagernaes2022	PRJEB46022	ERS6636164	ERR6178972	CDM051.S0101	calculus	ancient_calculus	Human	Yes
Fagernaes2022	PRJEB46022	ERS6636164	ERR6178973	CDM051.S0101	calculus	ancient_calculus	Human	Yes
Fagernaes2022	PRJEB46022	ERS6636164	ERR6178973	CDM051.S0101	calculus	ancient_calculus	Human	Yes
Fagernaes2022	PRJEB46022	ERS6636165	ERR6178974	CDM051.U0101	calculus	ancient_calculus	Human	Yes
Fagernaes2022	PRJEB46022	ERS6636166	ERR6178975	CDM051.V0101	calculus	ancient_calculus	Human	Yes
Fagernaes2022	PRJEB46022	ERS6636166	ERR6178975	CDM051.V0101	calculus	ancient_calculus	Human	Yes
Fagernaes2022	PRJEB46022	ERS6636166	ERR6178976	CDM051.V0101	calculus	ancient_calculus	Human	Yes
Fagernaes2022	PRJEB46022	ERS6636166	ERR6178976	CDM051.V0101	calculus	ancient_calculus	Human	Yes
Fagernaes2022	PRJEB46022	ERS6636167	ERR6178977	CDM051.Z0101	calculus	ancient_calculus	Human	Yes
Fagernaes2022	PRJEB46022	ERS6636168	ERR6178978	CDM052.F0101	calculus	ancient_calculus	Human	Yes
Fagernaes2022	PRJEB46022	ERS6636168	ERR6178978	CDM052.F0101	calculus	ancient_calculus	Human	Yes
Fagernaes2022	PRJEB46022	ERS6636168	ERR6178979	CDM052.F0101	calculus	ancient_calculus	Human	Yes
Fagernaes2022	PRJEB46022	ERS6636168	ERR6178979	CDM052.F0101	calculus	ancient_calculus	Human	Yes
Fagernaes2022	PRJEB46022	ERS6636169	ERR6178980	CDM052.I0101	calculus	ancient_calculus	Human	Yes
Fagernaes2022	PRJEB46022	ERS6636169	ERR6178980	CDM052.I0101	calculus	ancient_calculus	Human	Yes
Fagernaes2022	PRJEB46022	ERS6636169	ERR6178981	CDM052.I0101	calculus	ancient_calculus	Human	Yes
Fagernaes2022	PRJEB46022	ERS6636169	ERR6178981	CDM052.I0101	calculus	ancient_calculus	Human	Yes
Fagernaes2022	PRJEB46022	ERS6636170	ERR6178982	CDM052.J0101	calculus	ancient_calculus	Human	Yes
Fagernaes2022	PRJEB46022	ERS6636170	ERR6178982	CDM052.J0101	calculus	ancient_calculus	Human	Yes
Fagernaes2022	PRJEB46022	ERS6636170	ERR6178983	CDM052.J0101	calculus	ancient_calculus	Human	Yes
Fagernaes2022	PRJEB46022	ERS6636170	ERR6178983	CDM052.J0101	calculus	ancient_calculus	Human	Yes
Fagernaes2022	PRJEB46022	ERS6636171	ERR6178984	CDM052.K0101	calculus	ancient_calculus	Human	Yes
Fagernaes2022	PRJEB46022	ERS6636172	ERR6178985	CDM052.M0101	calculus	ancient_calculus	Human	Yes
Fagernaes2022	PRJEB46022	ERS6636172	ERR6178985	CDM052.M0101	calculus	ancient_calculus	Human	Yes
Fagernaes2022	PRJEB46022	ERS6636172	ERR6178986	CDM052.M0101	calculus	ancient_calculus	Human	Yes
Fagernaes2022	PRJEB46022	ERS6636172	ERR6178986	CDM052.M0101	calculus	ancient_calculus	Human	Yes
Fagernaes2022	PRJEB46022	ERS6636173	ERR6178987	CDM052.N0101	calculus	ancient_calculus	Human	Yes
Fagernaes2022	PRJEB46022	ERS6636173	ERR6178987	CDM052.N0101	calculus	ancient_calculus	Human	Yes
Fagernaes2022	PRJEB46022	ERS6636173	ERR6178988	CDM052.N0101	calculus	ancient_calculus	Human	Yes
Fagernaes2022	PRJEB46022	ERS6636173	ERR6178988	CDM052.N0101	calculus	ancient_calculus	Human	Yes
FellowsYates2021	PRJEB34569	ERS3774432	ERR3579704	BAN001.A0101	calculus	ancient_calculus	Neanderthal	No
FellowsYates2021	PRJEB34569	ERS3774476	ERR3579707	BSQ001.A0101	calculus	ancient_calculus	Human	Yes
FellowsYates2021	PRJEB34569	ERS3774466	ERR3579719	DLV001.A0101	calculus	ancient_calculus	Human	Yes
FellowsYates2021	PRJEB34569	ERS3774467	ERR3579720	DLV002.A0101	calculus	ancient_calculus	Human	No
FellowsYates2021	PRJEB34569	ERS3774458	ERR3579728	ECO002.B0101	calculus	ancient_calculus	Human	Yes
FellowsYates2021	PRJEB34569	ERS3774459	ERR3579730	ECO002.C0101	calculus	ancient_calculus	Human	Yes
FellowsYates2021	PRJEB34569	ERS3774460	ERR3579731	ECO004.B0101	calculus	ancient_calculus	Human	Yes
FellowsYates2021	PRJEB34569	ERS3774461	ERR3579733	ECO004.C0101	calculus	ancient_calculus	Human	Yes
FellowsYates2021	PRJEB34569	ERS3774462	ERR3579734	ECO006.B0101	calculus	ancient_calculus	Human	No
FellowsYates2021	PRJEB34569	ERS3774463	ERR3579735	ECO010.B0101	calculus	ancient_calculus	Human	Yes
FellowsYates2021	PRJEB34569	ERS3774464	ERR3579736	EMN001.A0101	calculus	ancient_calculus	Human	Yes
FellowsYates2021	PRJEB34569	ERS3774471	ERR3579738	ESA003.A0101	calculus	ancient_calculus	Human	Yes
FellowsYates2021	PRJEB34569	ERS3774472	ERR3579739	ESA004.A0101	calculus	ancient_calculus	Human	Yes
FellowsYates2021	PRJEB34569	ERS3774473	ERR3579740	ESA006.A0101	calculus	ancient_calculus	Human	Yes
FellowsYates2021	PRJEB34569	ERS3774474	ERR3579741	ESA007.A0101	calculus	ancient_calculus	Human	Yes
FellowsYates2021	PRJEB34569	ERS3774475	ERR3579742	ESA008.A0101	calculus	ancient_calculus	Human	Yes
FellowsYates2021	PRJEB34569	ERS3774433	ERR3579745	FUM001.A0101	calculus	ancient_calculus	Neanderthal	Yes
FellowsYates2021	PRJEB34569	ERS3774434	ERR3579746	FUM002.A0101	calculus	ancient_calculus	Neanderthal	Yes
FellowsYates2021	PRJEB34569	ERS3774435	ERR3579748	FUM003.A0101	calculus	ancient_calculus	Neanderthal	No
FellowsYates2021	PRJEB34569	ERS3774436	ERR3579752	GDN001.A0101	calculus	ancient_calculus	Neanderthal	Yes
FellowsYates2021	PRJEB34569	ERS3774437	ERR3579753	GDN001.B0101	calculus	ancient_calculus	Neanderthal	Yes
FellowsYates2021	PRJEB34569	ERS3774438	ERR3579673	GOY005.A0103	calculus	ancient_calculus	Neanderthal	Yes
FellowsYates2021	PRJEB34569	ERS3774439	ERR3579674	GOY006.A0102	calculus	ancient_calculus	Neanderthal	Yes
FellowsYates2021	PRJEB34569	ERS3774440	ERR3579754	GUE001.A0101	calculus	ancient_calculus	Neanderthal	No
FellowsYates2021	PRJEB34569	ERS3774477	ERR3579773	LIS001.A0101	calculus	ancient_calculus	Human	Yes
FellowsYates2021	PRJEB34569	ERS3774478	ERR3579774	LIS002.A0101	calculus	ancient_calculus	Human	Yes
FellowsYates2021	PRJEB34569	ERS3774479	ERR3579775	LIS003.A0101	calculus	ancient_calculus	Human	Yes
FellowsYates2021	PRJEB34569	ERS3774465	ERR3579677	MOA001.A0101	calculus	ancient_calculus	Human	Yes
FellowsYates2021	PRJEB34569	ERS3774465	ERR3678176	MOA001.A0101	calculus	ancient_calculus	Human	Yes
FellowsYates2021	PRJEB34569	ERS3774465	ERR3579678	MOA001.A0102	calculus	ancient_calculus	Human	Yes
FellowsYates2021	PRJEB34569	ERS3774465	ERR3678177	MOA001.A0102	calculus	ancient_calculus	Human	Yes
FellowsYates2021	PRJEB34569	ERS3774446	ERR3579784	OAK001.A0101	calculus	ancient_calculus	Human	Yes
FellowsYates2021	PRJEB34569	ERS3774447	ERR3579785	OAK002.A0101	calculus	ancient_calculus	Human	Yes
FellowsYates2021	PRJEB34569	ERS3774448	ERR3579787	OAK003.A0101	calculus	ancient_calculus	Human	Yes
FellowsYates2021	PRJEB34569	ERS3774449	ERR3579788	OAK004.A0101	calculus	ancient_calculus	Human	Yes
FellowsYates2021	PRJEB34569	ERS3774450	ERR3579789	OAK005.A0101	calculus	ancient_calculus	Human	Yes
FellowsYates2021	PRJEB34569	ERS3774468	ERR3579791	OFN001.A0101	calculus	ancient_calculus	Human	Yes
FellowsYates2021	PRJEB34569	ERS3774441	ERR3579688	PES001.B0101	calculus	ancient_calculus	Human	Yes
FellowsYates2021	PRJEB34569	ERS3774469	ERR3579800	PLV001.A0101	calculus	ancient_calculus	Human	Yes
FellowsYates2021	PRJEB34569	ERS3774480	ERR3579801	PYK001.A0101	calculus	ancient_calculus	Human	Yes
FellowsYates2021	PRJEB34569	ERS3774481	ERR3579802	PYK002.A0101	calculus	ancient_calculus	Human	Yes
FellowsYates2021	PRJEB34569	ERS3774482	ERR3579803	PYK003.A0101	calculus	ancient_calculus	Human	Yes
FellowsYates2021	PRJEB34569	ERS3774483	ERR3579804	PYK004.A0101	calculus	ancient_calculus	Human	Yes
FellowsYates2021	PRJEB34569	ERS3774484	ERR3579805	PYK005.A0101	calculus	ancient_calculus	Human	Yes
FellowsYates2021	PRJEB34569	ERS3774470	ERR3579806	RIG001.A0101	calculus	ancient_calculus	Human	Yes
FellowsYates2021	PRJEB34569	ERS3774442	ERR3579807	SPM001.A0101	calculus	ancient_calculus	Neanderthal	No
FellowsYates2021	PRJEB34569	ERS3774443	ERR3579808	SPM002.A0101	calculus	ancient_calculus	Neanderthal	No
FellowsYates2021	PRJEB34569	ERS3774451	ERR3579809	TAF008.B0101	calculus	ancient_calculus	Human	Yes
FellowsYates2021	PRJEB34569	ERS3774452	ERR3579811	TAF016.B0101	calculus	ancient_calculus	Human	No
FellowsYates2021	PRJEB34569	ERS3774453	ERR3579812	TAF017.A0101	calculus	ancient_calculus	Human	No
FellowsYates2021	PRJEB34569	ERS3774454	ERR3579813	TAF017.C0101	calculus	ancient_calculus	Human	Yes
FellowsYates2021	PRJEB34569	ERS3774454	ERR3579814	TAF017.C0101	calculus	ancient_calculus	Human	Yes
FellowsYates2021	PRJEB34569	ERS3774455	ERR3579815	TAF017.E0101	calculus	ancient_calculus	Human	No
FellowsYates2021	PRJEB34569	ERS3774455	ERR3579816	TAF017.E0101	calculus	ancient_calculus	Human	No
FellowsYates2021	PRJEB34569	ERS3774456	ERR3579817	TAF018.A0101	calculus	ancient_calculus	Human	No
FellowsYates2021	PRJEB34569	ERS3774457	ERR3579818	TAF018.B0101	calculus	ancient_calculus	Human	Yes
FellowsYates2021	PRJEB34569	ERS3774444	ERR3579827	VLD001.A0101	calculus	ancient_calculus	Neanderthal	Yes
FellowsYates2021	PRJEB34569	ERS3774445	ERR3579830	ZAF001.A0101	calculus	ancient_calculus	Neanderthal	No
Granehaell2021	PRJEB43389	ERS6205384	ERR5670952	2081	calculus	ancient_calculus	Human	Yes
Granehaell2021	PRJEB43389	ERS6205385	ERR5670953	2082	calculus	ancient_calculus	Human	Yes
Granehaell2021	PRJEB43389	ERS6205386	ERR5670954	2083	calculus	ancient_calculus	Human	Yes
Granehaell2021	PRJEB43389	ERS6205387	ERR5670955	2084	calculus	ancient_calculus	Human	Yes
Granehaell2021	PRJEB43389	ERS6205388	ERR5670956	2086	calculus	ancient_calculus	Human	Yes
Granehaell2021	PRJEB43389	ERS6205389	ERR5670957	2087	calculus	ancient_calculus	Human	Yes
Granehaell2021	PRJEB43389	ERS6205390	ERR5670958	2089	calculus	ancient_calculus	Human	Yes
Granehaell2021	PRJEB43389	ERS6205391	ERR5670959	2090	calculus	ancient_calculus	Human	Yes
Granehaell2021	PRJEB43389	ERS6205392	ERR5670960	2091	calculus	ancient_calculus	Human	No
Granehaell2021	PRJEB43389	ERS6205393	ERR5670961	2092	calculus	ancient_calculus	Human	Yes
Granehaell2021	PRJEB43389	ERS6205394	ERR5670962	2093	calculus	ancient_calculus	Human	Yes
Granehaell2021	PRJEB43389	ERS6205395	ERR5670963	2094	calculus	ancient_calculus	Human	Yes
Granehaell2021	PRJEB43389	ERS6205396	ERR5670964	2095	calculus	ancient_calculus	Human	Yes
Granehaell2021	PRJEB43389	ERS6205397	ERR5670965	2096	calculus	ancient_calculus	Human	Yes
Granehaell2021	PRJEB43389	ERS6205398	ERR5670966	2097	calculus	ancient_calculus	Human	Yes
Granehaell2021	PRJEB43389	ERS6205399	ERR5670967	2099	calculus	ancient_calculus	Human	Yes
Granehaell2021	PRJEB43389	ERS6205400	ERR5670968	2100	calculus	ancient_calculus	Human	Yes
Granehaell2021	PRJEB43389	ERS6205401	ERR5670969	2102	calculus	ancient_calculus	Human	Yes
Granehaell2021	PRJEB43389	ERS6205402	ERR5670970	2103	calculus	ancient_calculus	Human	Yes
Granehaell2021	PRJEB43389	ERS6205403	ERR5670971	2104	calculus	ancient_calculus	Human	Yes
Jacobson2020	PRJNA657275	SRS7212793	SRR12462941	MAWB10	calculus	ancient_calculus	Human	Yes
Jacobson2020	PRJNA657275	SRS7212794	SRR12462940	MAWB11	calculus	ancient_calculus	Human	Yes
Jacobson2020	PRJNA657275	SRS7212795	SRR12462939	MAWB12	calculus	ancient_calculus	Human	Yes
Jacobson2020	PRJNA657275	SRS7212796	SRR12462938	MAWB15	calculus	ancient_calculus	Human	Yes
Jacobson2020	PRJNA657275	SRS7212790	SRR12462944	MAWB3	calculus	ancient_calculus	Human	Yes
Jacobson2020	PRJNA657275	SRS7212791	SRR12462943	MAWB5	calculus	ancient_calculus	Human	Yes
Jacobson2020	PRJNA657275	SRS7212792	SRR12462942	MAWB6	calculus	ancient_calculus	Human	Yes
Jacobson2020	PRJNA657275	SRS7212787	SRR12462947	SA-001	calculus	ancient_calculus	Human	Yes
Jacobson2020	PRJNA657275	SRS7212788	SRR12462946	SA-002	calculus	ancient_calculus	Human	Yes
Jacobson2020	PRJNA657275	SRS7212797	SRR12462937	SA-003	calculus	ancient_calculus	Human	Yes
Jacobson2020	PRJNA657275	SRS7212798	SRR12462936	SA-004	calculus	ancient_calculus	Human	Yes
Jacobson2020	PRJNA657275	SRS7212799	SRR12462935	SA-005	calculus	ancient_calculus	Human	Yes
Jacobson2020	PRJNA657275	SRS7212800	SRR12462934	SA-006	calculus	ancient_calculus	Human	Yes
Jacobson2020	PRJNA657275	SRS7212801	SRR12462933	SA-007	calculus	ancient_calculus	Human	Yes
Jacobson2020	PRJNA657275	SRS7212802	SRR12462932	SA-008	calculus	ancient_calculus	Human	Yes
Jacobson2020	PRJNA657275	SRS7212803	SRR12462931	SA-009	calculus	ancient_calculus	Human	Yes
Jacobson2020	PRJNA657275	SRS7212804	SRR12462930	SA-010	calculus	ancient_calculus	Human	Yes
Jacobson2020	PRJNA657275	SRS7212789	SRR12462945	SA-011	calculus	ancient_calculus	Human	Yes
Mann2018	PRJNA445215	SRS3078183,SRS3078182	SRR6877304,SRR6877305	KT01calc	calculus	ancient_calculus	Human	Yes
Mann2018	PRJNA445215	SRS3078176	SRR6877392	KT02calc	calculus	ancient_calculus	Human	Yes
Mann2018	PRJNA445215	SRS3078178	SRR6877308	KT03calc	calculus	ancient_calculus	Human	Yes
Mann2018	PRJNA445215	SRS3078185	SRR6877303	KT04calc	calculus	ancient_calculus	Human	Yes
Mann2018	PRJNA445215	SRS3078115	SRR6877372	KT05calc	calculus	ancient_calculus	Human	Yes
Mann2018	PRJNA445215	SRS3078111	SRR6877376	KT06calc	calculus	ancient_calculus	Human	Yes
Mann2018	PRJNA445215	SRS3078113	SRR6877374	KT07calc	calculus	ancient_calculus	Human	Yes
Mann2018	PRJNA445215	SRS3078109	SRR6877378	KT08calc	calculus	ancient_calculus	Human	Yes
Mann2018	PRJNA445215	SRS3078097	SRR6877390	KT09calc	calculus	ancient_calculus	Human	Yes
Mann2018	PRJNA445215	SRS3078101	SRR6877386	KT10calc	calculus	ancient_calculus	Human	Yes
Mann2018	PRJNA445215	SRS3078105	SRR6877382	KT11calc	calculus	ancient_calculus	Human	Yes
Mann2018	PRJNA445215	SRS3078133	SRR6877354	KT12calc	calculus	ancient_calculus	Human	Yes
Mann2018	PRJNA445215	SRS3078131	SRR6877356	KT13calc	calculus	ancient_calculus	Human	Yes
Mann2018	PRJNA445215	SRS3078134	SRR6877352	KT14calc	calculus	ancient_calculus	Human	Yes
Mann2018	PRJNA445215	SRS3078120	SRR6877367	KT15calc	calculus	ancient_calculus	Human	Yes
Mann2018	PRJNA445215	SRS3078122	SRR6877365	KT16calc	calculus	ancient_calculus	Human	Yes
Mann2018	PRJNA445215	SRS3078124	SRR6877363	KT17calc	calculus	ancient_calculus	Human	Yes
Mann2018	PRJNA445215	SRS3078126	SRR6877361	KT18calc	calculus	ancient_calculus	Human	Yes
Mann2018	PRJNA445215	SRS3078118	SRR6877369	KT19calc	calculus	ancient_calculus	Human	Yes
Mann2018	PRJNA445215	SRS3078148	SRR6877338	KT20calc	calculus	ancient_calculus	Human	Yes
Mann2018	PRJNA445215	SRS3078150	SRR6877336	KT21calc	calculus	ancient_calculus	Human	Yes
Mann2018	PRJNA445215	SRS3078151	SRR6877334	KT22calc	calculus	ancient_calculus	Human	Yes
Mann2018	PRJNA445215	SRS3078155	SRR6877332	KT23calc	calculus	ancient_calculus	Human	Yes
Mann2018	PRJNA445215	SRS3078156	SRR6877330	KT24calc	calculus	ancient_calculus	Human	Yes
Mann2018	PRJNA445215	SRS3078197	SRR6877344	KT25calc	calculus	ancient_calculus	Human	Yes
Mann2018	PRJNA445215	SRS3078139	SRR6877348	KT26calc	calculus	ancient_calculus	Human	Yes
Mann2018	PRJNA445215	SRS3078093	SRR6877395	KT27calc	calculus	ancient_calculus	Human	Yes
Mann2018	PRJNA445215	SRS3078091	SRR6877397	KT28calc	calculus	ancient_calculus	Human	Yes
Mann2018	PRJNA445215	SRS3078087	SRR6877401	KT29calc	calculus	ancient_calculus	Human	Yes
Mann2018	PRJNA445215	SRS3078193	SRR6877294	KT30calc	calculus	ancient_calculus	Human	Yes
Mann2018	PRJNA445215	SRS3078158	SRR6877328	KT31calc	calculus	ancient_calculus	Human	Yes
Mann2018	PRJNA445215	SRS3078192	SRR6877296	KT32calc	calculus	ancient_calculus	Human	Yes
Mann2018	PRJNA445215	SRS3078170	SRR6877316	KT33calc	calculus	ancient_calculus	Human	Yes
Mann2018	PRJNA445215	SRS3078167	SRR6877318	KT34calc	calculus	ancient_calculus	Human	Yes
Mann2018	PRJNA445215	SRS3078165	SRR6877320	KT35calc	calculus	ancient_calculus	Human	Yes
Mann2018	PRJNA445215	SRS3078163	SRR6877322	KT36calc	calculus	ancient_calculus	Human	Yes
Mann2018_w	PRJNA445215	SRS3078201	SRR6877286	SRR6877286	calculus	ancient_calculus	Human	Yes
Mann2018_w	PRJNA445215	SRS3078204	SRR6877284	SRR6877284	calculus	ancient_calculus	Human	Yes
Mann2018_w	PRJNA445215	SRS3078198	SRR6877290	SRR6877290	calculus	ancient_calculus	Human	Yes
Mann2018_w	PRJNA445215	SRS3078200	SRR6877288	SRR6877288	calculus	ancient_calculus	Human	Yes
Mann2018_w	PRJNA445215	SRS3078195	SRR6877292	SRR6877292	calculus	ancient_calculus	Human	Yes
Mann2018_w	PRJNA445215	SRS3078181	SRR6877323	SRR6877323	calculus	ancient_calculus	Human	Yes
Mann2018_w	PRJNA445215	SRS3078173	SRR6877312	SRR6877312	calculus	ancient_calculus	Human	Yes
Mann2018_w	PRJNA445215	SRS3078175	SRR6877310	SRR6877310	calculus	ancient_calculus	Human	Yes
Mann2018_w	PRJNA445215	SRS3078160	SRR6877326	SRR6877326	calculus	ancient_calculus	Human	Yes
Mann2018_w	PRJNA445215	SRS3078162	SRR6877324	SRR6877324	calculus	ancient_calculus	Human	Yes
Mann2018_w	PRJNA445215	SRS3078206	SRR6877282	SRR6877282	calculus	ancient_calculus	Human	Yes
Mann2018_w	PRJNA445215	SRS3078095	SRR6877393	SRR6877393	calculus	ancient_calculus	Human	Yes
Neukamm2020	PRJEB33848	ERS3636043	ERR4373119	Abusir1504c	calculus	ancient_calculus	Human	No
Neukamm2020	PRJEB33848	ERS3636044	ERR4373134	Abusir1511c	calculus	ancient_calculus	Human	No
Neukamm2020	PRJEB33848	ERS3635912	ERR4373146	Abusir1519c	calculus	ancient_calculus	Human	Yes
Neukamm2020	PRJEB33848	ERS3636090	ERR4373146	Abusir1519c	calculus	ancient_calculus	Human	Yes
Neukamm2020	PRJEB33848	ERS3636091	ERR4373146	Abusir1519c	calculus	ancient_calculus	Human	Yes
Neukamm2020	PRJEB33848	ERS3635912	ERR4373979	Abusir1519c	calculus	ancient_calculus	Human	Yes
Neukamm2020	PRJEB33848	ERS3636090	ERR4373979	Abusir1519c	calculus	ancient_calculus	Human	Yes
Neukamm2020	PRJEB33848	ERS3636091	ERR4373979	Abusir1519c	calculus	ancient_calculus	Human	Yes
Neukamm2020	PRJEB33848	ERS3635912	ERR4413529	Abusir1519c	calculus	ancient_calculus	Human	Yes
Neukamm2020	PRJEB33848	ERS3636090	ERR4413529	Abusir1519c	calculus	ancient_calculus	Human	Yes
Neukamm2020	PRJEB33848	ERS3636091	ERR4413529	Abusir1519c	calculus	ancient_calculus	Human	Yes
Neukamm2020	PRJEB33848	ERS3636013	ERR4373153	Abusir1574c	calculus	ancient_calculus	Human	No
Neukamm2020	PRJEB33848	ERS3636014	ERR4373159	Abusir1594c	calculus	ancient_calculus	Human	No
Neukamm2020	PRJEB33848	ERS3636103	ERR4373159	Abusir1594c	calculus	ancient_calculus	Human	No
Neukamm2020	PRJEB33848	ERS3636102	ERR4373159	Abusir1594c	calculus	ancient_calculus	Human	No
Neukamm2020	PRJEB33848	ERS3636014	ERR4391166	Abusir1594c	calculus	ancient_calculus	Human	No
Neukamm2020	PRJEB33848	ERS3636103	ERR4391166	Abusir1594c	calculus	ancient_calculus	Human	No
Neukamm2020	PRJEB33848	ERS3636102	ERR4391166	Abusir1594c	calculus	ancient_calculus	Human	No
Neukamm2020	PRJEB33848	ERS3636014	ERR4391165	Abusir1594c	calculus	ancient_calculus	Human	No
Neukamm2020	PRJEB33848	ERS3636103	ERR4391165	Abusir1594c	calculus	ancient_calculus	Human	No
Neukamm2020	PRJEB33848	ERS3636102	ERR4391165	Abusir1594c	calculus	ancient_calculus	Human	No
Ottoni2021	PRJEB44313	ERS6256686	ERR5729614	ERR5729614	calculus	ancient_calculus	Human	Yes
Ottoni2021	PRJEB44313	ERS6256687	ERR5729615	ERR5729615	calculus	ancient_calculus	Human	Yes
Ottoni2021	PRJEB44313	ERS6256688	ERR5729616	ERR5729616	calculus	ancient_calculus	Human	Yes
Ottoni2021	PRJEB44313	ERS6256689	ERR5729617	ERR5729617	calculus	ancient_calculus	Human	Yes
Ottoni2021	PRJEB44313	ERS6256690	ERR5729618	ERR5729618	calculus	ancient_calculus	Human	Yes
Ottoni2021	PRJEB44313	ERS6256691	ERR5729619	ERR5729619	calculus	ancient_calculus	Human	Yes
Ottoni2021	PRJEB44313	ERS6256692	ERR5729620	ERR5729620	calculus	ancient_calculus	Human	Yes
Ottoni2021	PRJEB44313	ERS6256693	ERR5729621	ERR5729621	calculus	ancient_calculus	Human	Yes
Ottoni2021	PRJEB44313	ERS6256694	ERR5729622	ERR5729622	calculus	ancient_calculus	Human	Yes
Ottoni2021	PRJEB44313	ERS6256695	ERR5729623	ERR5729623	calculus	ancient_calculus	Human	Yes
Ottoni2021	PRJEB44313	ERS6256696	ERR5729624	ERR5729624	calculus	ancient_calculus	Human	Yes
Ottoni2021	PRJEB44313	ERS6256697	ERR5729625	ERR5729625	calculus	ancient_calculus	Human	Yes
Ottoni2021	PRJEB44313	ERS6256698	ERR5729626	ERR5729626	calculus	ancient_calculus	Human	Yes
Ottoni2021	PRJEB44313	ERS6256699	ERR5729627	ERR5729627	calculus	ancient_calculus	Human	Yes
Ottoni2021	PRJEB44313	ERS6256700	ERR5729628	ERR5729628	calculus	ancient_calculus	Human	Yes
Ottoni2021	PRJEB44313	ERS6256701	ERR5729629	ERR5729629	calculus	ancient_calculus	Human	Yes
Ottoni2021	PRJEB44313	ERS6256702	ERR5729630	ERR5729630	calculus	ancient_calculus	Human	Yes
Ottoni2021	PRJEB44313	ERS6256703	ERR5729631	ERR5729631	calculus	ancient_calculus	Human	Yes
Ottoni2021	PRJEB44313	ERS6256704	ERR5729632	ERR5729632	calculus	ancient_calculus	Human	Yes
Ottoni2021	PRJEB44313	ERS6256705	ERR5729633	ERR5729633	calculus	ancient_calculus	Human	Yes
Ottoni2021	PRJEB44313	ERS6256706	ERR5729634	ERR5729634	calculus	ancient_calculus	Human	Yes
Ottoni2021	PRJEB44313	ERS6256707	ERR5729635	ERR5729635	calculus	ancient_calculus	Human	No
Ottoni2021	PRJEB44313	ERS6256708	ERR5729636	ERR5729636	calculus	ancient_calculus	Human	Yes
Ottoni2021	PRJEB44313	ERS6256709	ERR5729637	ERR5729637	calculus	ancient_calculus	Human	Yes
Ottoni2021	PRJEB44313	ERS6256710	ERR5729638	ERR5729638	calculus	ancient_calculus	Human	Yes
Ottoni2021	PRJEB44313	ERS6256711	ERR5729639	ERR5729639	calculus	ancient_calculus	Human	Yes
Ottoni2021	PRJEB44313	ERS6256712	ERR5729640	ERR5729640	calculus	ancient_calculus	Human	Yes
Ottoni2021	PRJEB44313	ERS6256713	ERR5729641	ERR5729641	calculus	ancient_calculus	Human	Yes
Ottoni2021	PRJEB44313	ERS6256714	ERR5729642	ERR5729642	calculus	ancient_calculus	Human	Yes
Ottoni2021	PRJEB44313	ERS6256715	ERR5729643	ERR5729643	calculus	ancient_calculus	Human	Yes
Ottoni2021	PRJEB44313	ERS6256716	ERR5729644	ERR5729644	calculus	ancient_calculus	Human	Yes
Ottoni2021	PRJEB44313	ERS6256717	ERR5729645	ERR5729645	calculus	ancient_calculus	Human	Yes
Ottoni2021	PRJEB44313	ERS6256718	ERR5729646	ERR5729646	calculus	ancient_calculus	Human	Yes
Ottoni2021	PRJEB44313	ERS6256719	ERR5729647	ERR5729647	calculus	ancient_calculus	Human	Yes
Ottoni2021	PRJEB44313	ERS6256720	ERR5729648	ERR5729648	calculus	ancient_calculus	Human	Yes
Ottoni2021	PRJEB44313	ERS6256721	ERR5729649	ERR5729649	calculus	ancient_calculus	Human	Yes
Ottoni2021	PRJEB44313	ERS6256722	ERR5729650	ERR5729650	calculus	ancient_calculus	Human	Yes
Ottoni2021	PRJEB44313	ERS6256723	ERR5729651	ERR5729651	calculus	ancient_calculus	Human	Yes
Ottoni2021	PRJEB44313	ERS6256724	ERR5729652	ERR5729652	calculus	ancient_calculus	Human	Yes
Ottoni2021	PRJEB44313	ERS6256725	ERR5729653	ERR5729653	calculus	ancient_calculus	Human	Yes
Ottoni2021	PRJEB44313	ERS6256726	ERR5729654	ERR5729654	calculus	ancient_calculus	Human	Yes
Ottoni2021	PRJEB44313	ERS6256727	ERR5729655	ERR5729655	calculus	ancient_calculus	Human	Yes
Ottoni2021	PRJEB44313	ERS6256728	ERR5729656	ERR5729656	calculus	ancient_calculus	Human	Yes
Ottoni2021	PRJEB44313	ERS6256729	ERR5729657	ERR5729657	calculus	ancient_calculus	Human	Yes
Pacific	PRJEB61887	ERS15409338	ERR11413657	AHK001.A0101	calculus	ancient_calculus	Human	No
Pacific	PRJEB61887	ERS15409339	ERR11413658	AKI001.A0101	calculus	ancient_calculus	Human	Yes
Pacific	PRJEB61887	ERS15409340	ERR11413659	AKI002.A0101	calculus	ancient_calculus	Human	Yes
Pacific	PRJEB61887	ERS15409341	ERR11413660	AMH001.A0101	calculus	ancient_calculus	Human	Yes
Pacific	PRJEB61887	ERS15409342	ERR11413661	AMH002.A0101	calculus	ancient_calculus	Human	Yes
Pacific	PRJEB61887	ERS15409343	ERR11413662	AMH003.A0101	calculus	ancient_calculus	Human	Yes
Pacific	PRJEB61887	ERS15409344	ERR11413663	AMH004.A0101	calculus	ancient_calculus	Human	Yes
Pacific	PRJEB61887	ERS15409345	ERR11413664	ANK001.A0101	calculus	ancient_calculus	Human	No
Pacific	PRJEB61887	ERS15409346	ERR11413665	ANN001.A0101	calculus	ancient_calculus	Human	Yes
Pacific	PRJEB61887	ERS15409347	ERR11413666	ANN002.A0101	calculus	ancient_calculus	Human	Yes
Pacific	PRJEB61887	ERS15409348	ERR11413667	ANN003.A0101	calculus	ancient_calculus	Human	Yes
Pacific	PRJEB61887	ERS15409349	ERR11413668	ANN004.A0101	calculus	ancient_calculus	Human	Yes
Pacific	PRJEB61887	ERS15409350	ERR11413669	AON001.A0101	calculus	ancient_calculus	Human	Yes
Pacific	PRJEB61887	ERS15409351	ERR11413670	AON002.A0101	calculus	ancient_calculus	Human	Yes
Pacific	PRJEB61887	ERS15409352	ERR11413671	ATT001.A0101	calculus	ancient_calculus	Human	Yes
Pacific	PRJEB61887	ERS15409353	ERR11413672	ATT002.A0101	calculus	ancient_calculus	Human	Yes
Pacific	PRJEB61887	ERS15409354	ERR11413673	EFE002.B0101	calculus	ancient_calculus	Human	Yes
Pacific	PRJEB61887	ERS15409355	ERR11413674	EFE003.B0101	calculus	ancient_calculus	Human	Yes
Pacific	PRJEB61887	ERS15409356	ERR11413675	EFE004.B0101	calculus	ancient_calculus	Human	Yes
Pacific	PRJEB61887	ERS15409357	ERR11413676	EFE005.B0101	calculus	ancient_calculus	Human	Yes
Pacific	PRJEB61887	ERS15409358	ERR11413677	EFE006.B0101	calculus	ancient_calculus	Human	Yes
Pacific	PRJEB61887	ERS15409359	ERR11413678	FUT018.B0101	calculus	ancient_calculus	Human	No
Pacific	PRJEB61887	ERS15409360	ERR11413679	FUT021.B0101	calculus	ancient_calculus	Human	Yes
Pacific	PRJEB61887	ERS15409361	ERR11413680	FUT024.B0101	calculus	ancient_calculus	Human	Yes
Pacific	PRJEB61887	ERS15409362	ERR11413681	HCLVMBCX2-3505-01-00-01_S1	calculus	ancient_calculus	Human	Yes
Pacific	PRJEB61887	ERS15409363	ERR11413682	HCLVMBCX2-3505-02-00-01_S2	calculus	ancient_calculus	Human	Yes
Pacific	PRJEB61887	ERS15409364	ERR11413683	HCLVMBCX2-3505-03-00-01_S3	calculus	ancient_calculus	Human	Yes
Pacific	PRJEB61887	ERS15409365	ERR11413684	HCLVMBCX2-3505-04-00-01_S4	calculus	ancient_calculus	Human	No
Pacific	PRJEB61887	ERS15409366	ERR11413685	HCLVMBCX2-3505-05-00-01_S5	calculus	ancient_calculus	Human	Yes
Pacific	PRJEB61887	ERS15409367	ERR11413686	HCLVMBCX2-3505-06-00-01_S6	calculus	ancient_calculus	Human	Yes
Pacific	PRJEB61887	ERS15409368	ERR11413687	HCLVMBCX2-3505-07-00-01_S7	calculus	ancient_calculus	Human	Yes
Pacific	PRJEB61887	ERS15409369	ERR11413688	HCLVMBCX2-3505-08-00-01_S8	calculus	ancient_calculus	Human	Yes
Pacific	PRJEB61887	ERS15409370	ERR11413689	HCLVMBCX2-3505-09-00-01_S9	calculus	ancient_calculus	Human	Yes
Pacific	PRJEB61887	ERS15409371	ERR11413690	HCLVMBCX2-3505-10-00-01_S10	calculus	ancient_calculus	Human	Yes
Pacific	PRJEB61887	ERS15409372	ERR11413691	HCLVMBCX2-3505-11-00-01_S11	calculus	ancient_calculus	Human	Yes
Pacific	PRJEB61887	ERS15409373	ERR11413692	HCLVMBCX2-3505-12-00-01_S12	calculus	ancient_calculus	Human	Yes
Pacific	PRJEB61887	ERS15409374	ERR11413693	HCLVMBCX2-3505-14-00-01_S14	calculus	ancient_calculus	Human	Yes
Pacific	PRJEB61887	ERS15409375	ERR11413694	HCLVMBCX2-3505-15-00-01_S15	calculus	ancient_calculus	Human	Yes
Pacific	PRJEB61887	ERS15409376	ERR11413695	HCLVMBCX2-3505-16-00-01_S16	calculus	ancient_calculus	Human	Yes
Pacific	PRJEB61887	ERS15409377	ERR11413696	HCLVMBCX2-3505-17-00-01_S17	calculus	ancient_calculus	Human	Yes
Pacific	PRJEB61887	ERS15409378	ERR11413697	HCLVMBCX2-3505-18-00-01_S18	calculus	ancient_calculus	Human	Yes
Pacific	PRJEB61887	ERS15409379	ERR11413698	HCLVMBCX2-3505-20-00-01_S20	calculus	ancient_calculus	Human	No
Pacific	PRJEB61887	ERS15409380	ERR11413699	HCLVMBCX2-3505-21-00-01_S21	calculus	ancient_calculus	Human	Yes
Pacific	PRJEB61887	ERS15409381	ERR11413700	HCLVMBCX2-3505-22-00-01_S22	calculus	ancient_calculus	Human	No
Pacific	PRJEB61887	ERS15409382	ERR11413701	HCLVMBCX2-3505-23-00-01_S23	calculus	ancient_calculus	Human	No
Pacific	PRJEB61887	ERS15409383	ERR11413702	HCLVMBCX2-3505-24-00-01_S24	calculus	ancient_calculus	Human	No
Pacific	PRJEB61887	ERS15409384	ERR11413703	HCLVMBCX2-3505-25-00-01_S25	calculus	ancient_calculus	Human	No
Pacific	PRJEB61887	ERS15409385	ERR11413704	HCLVMBCX2-3505-26-00-01_S26	calculus	ancient_calculus	Human	Yes
Pacific	PRJEB61887	ERS15409386	ERR11413705	HCLVMBCX2-3505-27-00-01_S27	calculus	ancient_calculus	Human	No
Pacific	PRJEB61887	ERS15409387	ERR11413706	HCLVMBCX2-3505-28-00-01_S28	calculus	ancient_calculus	Human	Yes
Pacific	PRJEB61887	ERS15409388	ERR11413707	HCLVMBCX2-3505-29-00-01_S29	calculus	ancient_calculus	Human	No
Pacific	PRJEB61887	ERS15409389	ERR11413708	HCLVMBCX2-3505-31-00-01_S31	calculus	ancient_calculus	Human	No
Pacific	PRJEB61887	ERS15409390	ERR11413709	HCLVMBCX2-3505-33-00-01_S33	calculus	ancient_calculus	Human	No
Pacific	PRJEB61887	ERS15409391	ERR11413710	NMU115.A0101	calculus	ancient_calculus	Human	Yes
Pacific	PRJEB61887	ERS15409392	ERR11413711	NMU116.A0101	calculus	ancient_calculus	Human	No
Pacific	PRJEB61887	ERS15409393	ERR11413712	NMU117.A0101	calculus	ancient_calculus	Human	Yes
Pacific	PRJEB61887	ERS15409394	ERR11413713	NMU118.A0101	calculus	ancient_calculus	Human	Yes
Pacific	PRJEB61887	ERS15409395	ERR11413714	NMU119.A0101	calculus	ancient_calculus	Human	Yes
Pacific	PRJEB61887	ERS15409396	ERR11413715	NMU120.A0101	calculus	ancient_calculus	Human	Yes
Pacific	PRJEB61887	ERS15409397	ERR11413716	NMU121.A0101	calculus	ancient_calculus	Human	Yes
Pacific	PRJEB61887	ERS15409398	ERR11413717	NMU122.A0101	calculus	ancient_calculus	Human	Yes
Pacific	PRJEB61887	ERS15409399	ERR11413718	NMU123.A0101	calculus	ancient_calculus	Human	Yes
Pacific	PRJEB61887	ERS15409400	ERR11413719	NMU124.A0101	calculus	ancient_calculus	Human	Yes
Pacific	PRJEB61887	ERS15409401	ERR11413720	NMU125.A0101	calculus	ancient_calculus	Human	Yes
Pacific	PRJEB61887	ERS15409402	ERR11413721	NMU126.A0101	calculus	ancient_calculus	Human	Yes
Pacific	PRJEB61887	ERS15409403	ERR11413722	NMU127.A0101	calculus	ancient_calculus	Human	Yes
Pacific	PRJEB61887	ERS15409404	ERR11413723	NMU128.A0101	calculus	ancient_calculus	Human	Yes
Pacific	PRJEB61887	ERS15409405	ERR11413724	NMU129.A0101	calculus	ancient_calculus	Human	Yes
Pacific	PRJEB61887	ERS15409406	ERR11413725	NMU130.A0101	calculus	ancient_calculus	Human	Yes
Pacific	PRJEB61887	ERS15409407	ERR11413726	NMU131.A0101	calculus	ancient_calculus	Human	No
Pacific	PRJEB61887	ERS15409408	ERR11413727	PAH001.A0102	calculus	ancient_calculus	Human	No
Pacific	PRJEB61887	ERS15409409	ERR11413728	PAH002.A0101	calculus	ancient_calculus	Human	Yes
Pacific	PRJEB61887	ERS15409410	ERR11413729	PAH003.A0101	calculus	ancient_calculus	Human	Yes
Pacific	PRJEB61887	ERS15409412	ERR11413731	RAP001.A0101	calculus	ancient_calculus	Human	Yes
Pacific	PRJEB61887	ERS15409413	ERR11413732	RAP002.A0101	calculus	ancient_calculus	Human	Yes
Pacific	PRJEB61887	ERS15409414	ERR11413733	SIG031.A0101	calculus	ancient_calculus	Human	Yes
Pacific	PRJEB61887	ERS15409415	ERR11413734	SIG032.A0101	calculus	ancient_calculus	Human	Yes
Pacific	PRJEB61887	ERS15409416	ERR11413735	SIG033.A0101	calculus	ancient_calculus	Human	Yes
Pacific	PRJEB61887	ERS15409417	ERR11413736	SIG034.A0101	calculus	ancient_calculus	Human	No
Pacific	PRJEB61887	ERS15409418	ERR11413737	SIG035.A0101	calculus	ancient_calculus	Human	Yes
Pacific	PRJEB61887	ERS15409419	ERR11413738	SIG036.A0101	calculus	ancient_calculus	Human	No
Pacific	PRJEB61887	ERS15409420	ERR11413739	SIG037.A0101	calculus	ancient_calculus	Human	No
Pacific	PRJEB61887	ERS15409421	ERR11413740	SIG038.A0101	calculus	ancient_calculus	Human	No
Pacific	PRJEB61887	ERS15409422	ERR11413741	SIG039.A0101	calculus	ancient_calculus	Human	No
Pacific	PRJEB61887	ERS15409423	ERR11413742	SIG040.A0101	calculus	ancient_calculus	Human	No
Pacific	PRJEB61887	ERS15409423	ERR11413743	SIG040.A0201	calculus	ancient_calculus	Human	No
Pacific	PRJEB61887	ERS15409424	ERR11413744	SIG041.A0101	calculus	ancient_calculus	Human	No
Pacific	PRJEB61887	ERS15409425	ERR11413745	SIG042.A0101	calculus	ancient_calculus	Human	No
Pacific	PRJEB61887	ERS15409426	ERR11413746	SIG043.A0101	calculus	ancient_calculus	Human	No
Pacific	PRJEB61887	ERS15409427	ERR11413747	SIG044.A0101	calculus	ancient_calculus	Human	No
Pacific	PRJEB61887	ERS15409428	ERR11413748	SIG045.A0101	calculus	ancient_calculus	Human	No
Pacific	PRJEB61887	ERS15409429	ERR11413749	SIG046.A0101	calculus	ancient_calculus	Human	No
Pacific	PRJEB61887	ERS15409429	ERR11413750	SIG046.A0201	calculus	ancient_calculus	Human	No
Pacific	PRJEB61887	ERS15409430	ERR11413751	SIG047.A0101	calculus	ancient_calculus	Human	Yes
Pacific	PRJEB61887	ERS15409431	ERR11413752	TAP001.B0101	calculus	ancient_calculus	Human	Yes
Pacific	PRJEB61887	ERS15409432	ERR11413753	TAP003.B0101	calculus	ancient_calculus	Human	Yes
Pacific	PRJEB61887	ERS15409433	ERR11413754	TON001.C0101	calculus	ancient_calculus	Human	No
Pacific	PRJEB61887	ERS15409434	ERR11413755	TON003.B0101	calculus	ancient_calculus	Human	Yes
Pacific	PRJEB61887	ERS15409435	ERR11413756	TON004.B0101	calculus	ancient_calculus	Human	Yes
Pacific	PRJEB61887	ERS15409436	ERR11413757	TON005.B0101	calculus	ancient_calculus	Human	Yes
Pacific	PRJEB61887	ERS15409437	ERR11413758	TON006.B0101	calculus	ancient_calculus	Human	Yes
Pacific	PRJEB61887	ERS15409438	ERR11413759	TON007.B0101	calculus	ancient_calculus	Human	Yes
Velsko2018	PRJEB30331	ERS2985742	ERR3003613	CS01	calculus	ancient_calculus	Human	Yes
Velsko2018	PRJEB30331	ERS2985743	ERR3003614	CS02	calculus	ancient_calculus	Human	Yes
Velsko2018	PRJEB30331	ERS2985744	ERR3003615	CS03	calculus	ancient_calculus	Human	Yes
Velsko2018	PRJEB30331	ERS2985745	ERR3003616	CS04	calculus	ancient_calculus	Human	Yes
Velsko2018	PRJEB30331	ERS2985746	ERR3003617	CS07	calculus	ancient_calculus	Human	Yes
Velsko2018	PRJEB30331	ERS2985747	ERR3003618	CS08	calculus	ancient_calculus	Human	Yes
Velsko2018	PRJEB30331	ERS2985748	ERR3003619	CS09	calculus	ancient_calculus	Human	Yes
Velsko2018	PRJEB30331	ERS2985749	ERR3003620	CS10	calculus	ancient_calculus	Human	Yes
Velsko2018	PRJEB30331	ERS2985750	ERR3003621	CS11	calculus	ancient_calculus	Human	Yes
Velsko2018	PRJEB30331	ERS2985751	ERR3003622	CS12	calculus	ancient_calculus	Human	Yes
Velsko2018	PRJEB30331	ERS2985752	ERR3003623	CS13	calculus	ancient_calculus	Human	Yes
Velsko2018	PRJEB30331	ERS2985753	ERR3003624	CS14	calculus	ancient_calculus	Human	Yes
Velsko2018	PRJEB30331	ERS2985754	ERR3003625	CS15	calculus	ancient_calculus	Human	Yes
Velsko2018	PRJEB30331	ERS2985755	ERR3003626	CS16	calculus	ancient_calculus	Human	Yes
Velsko2018	PRJEB30331	ERS2985756	ERR3003627	CS17	calculus	ancient_calculus	Human	Yes
Velsko2018	PRJEB30331	ERS2985757	ERR3003628	CS18	calculus	ancient_calculus	Human	Yes
Velsko2018	PRJEB30331	ERS2985758	ERR3003629	CS19	calculus	ancient_calculus	Human	Yes
Velsko2018	PRJEB30331	ERS2985759	ERR3003630	CS20	calculus	ancient_calculus	Human	Yes
Velsko2018	PRJEB30331	ERS2985760	ERR3003631	CS21	calculus	ancient_calculus	Human	Yes
Velsko2018	PRJEB30331	ERS2985761	ERR3003632	CS22	calculus	ancient_calculus	Human	Yes
Velsko2018	PRJEB30331	ERS2985762	ERR3003633	CS23	calculus	ancient_calculus	Human	Yes
Velsko2018	PRJEB30331	ERS2985763	ERR3003634	CS24	calculus	ancient_calculus	Human	Yes
Velsko2018	PRJEB30331	ERS2985764	ERR3003635	CS26	calculus	ancient_calculus	Human	Yes
Velsko2018	PRJEB30331	ERS2985765	ERR3003636	CS27	calculus	ancient_calculus	Human	Yes
Velsko2018	PRJEB30331	ERS2985766	ERR3003637	CS28	calculus	ancient_calculus	Human	Yes
Velsko2018	PRJEB30331	ERS2985767	ERR3003638	CS29	calculus	ancient_calculus	Human	Yes
Velsko2018	PRJEB30331	ERS2985768	ERR3003639	CS30	calculus	ancient_calculus	Human	Yes
Velsko2018	PRJEB30331	ERS2985769	ERR3003640	CS31	calculus	ancient_calculus	Human	Yes
Velsko2018	PRJEB30331	ERS2985770	ERR3003641	CS32	calculus	ancient_calculus	Human	Yes
Velsko2018	PRJEB30331	ERS2985771	ERR3003642	CS33	calculus	ancient_calculus	Human	Yes
Velsko2018	PRJEB30331	ERS2985772	ERR3003643	CS34	calculus	ancient_calculus	Human	Yes
Velsko2018	PRJEB30331	ERS2985773	ERR3003644	CS35	calculus	ancient_calculus	Human	Yes
Velsko2018	PRJEB30331	ERS2985774	ERR3003645	CS36	calculus	ancient_calculus	Human	Yes
Velsko2018	PRJEB30331	ERS2985775	ERR3003646	CS37	calculus	ancient_calculus	Human	Yes
Velsko2018	PRJEB30331	ERS2985776	ERR3003647	CS38	calculus	ancient_calculus	Human	Yes
Velsko2018	PRJEB30331	ERS2985777	ERR3003648	CS39	calculus	ancient_calculus	Human	Yes
Velsko2018	PRJEB30331	ERS2985778	ERR3003649	CS40	calculus	ancient_calculus	Human	Yes
Velsko2018	PRJEB30331	ERS2985779	ERR3003650	CS42	calculus	ancient_calculus	Human	Yes
Velsko2018	PRJEB30331	ERS2985780	ERR3003651	CS43	calculus	ancient_calculus	Human	Yes
Velsko2018	PRJEB30331	ERS2985781	ERR3003652	CS44	calculus	ancient_calculus	Human	Yes
Velsko2018	PRJEB30331	ERS2985782	ERR3003653	CS45	calculus	ancient_calculus	Human	Yes
Velsko2018	PRJEB30331	ERS2985783	ERR3003654	CS46	calculus	ancient_calculus	Human	Yes
Velsko2018	PRJEB30331	ERS2985784	ERR3003655	CS47	calculus	ancient_calculus	Human	Yes
Velsko2018	PRJEB30331	ERS2985785	ERR3003656	CS48	calculus	ancient_calculus	Human	Yes
Velsko2022	PRJEB52394	ERS11702721	ERR9612721	CMB001.A0101	calculus	ancient_calculus	Human	Yes
Velsko2022	PRJEB52394	ERS11702721	ERR9612721	CMB001.A0101	calculus	ancient_calculus	Human	Yes
Velsko2022	PRJEB52394	ERS11702721	ERR9612722	CMB001.A0101	calculus	ancient_calculus	Human	Yes
Velsko2022	PRJEB52394	ERS11702721	ERR9612722	CMB001.A0101	calculus	ancient_calculus	Human	Yes
Velsko2022	PRJEB52394	ERS11702722	ERR9612723	CMB002.A0101	calculus	ancient_calculus	Human	Yes
Velsko2022	PRJEB52394	ERS11702722	ERR9612723	CMB002.A0101	calculus	ancient_calculus	Human	Yes
Velsko2022	PRJEB52394	ERS11702722	ERR9612724	CMB002.A0101	calculus	ancient_calculus	Human	Yes
Velsko2022	PRJEB52394	ERS11702722	ERR9612724	CMB002.A0101	calculus	ancient_calculus	Human	Yes
Velsko2022	PRJEB52394	ERS11702723	ERR9612725	CMB003.A0101	calculus	ancient_calculus	Human	Yes
Velsko2022	PRJEB52394	ERS11702723	ERR9612725	CMB003.A0101	calculus	ancient_calculus	Human	Yes
Velsko2022	PRJEB52394	ERS11702723	ERR9612726	CMB003.A0101	calculus	ancient_calculus	Human	Yes
Velsko2022	PRJEB52394	ERS11702723	ERR9612726	CMB003.A0101	calculus	ancient_calculus	Human	Yes
Velsko2022	PRJEB52394	ERS11702724	ERR9612727	CMB004.A0101	calculus	ancient_calculus	Human	Yes
Velsko2022	PRJEB52394	ERS11702724	ERR9612727	CMB004.A0101	calculus	ancient_calculus	Human	Yes
Velsko2022	PRJEB52394	ERS11702724	ERR9612728	CMB004.A0101	calculus	ancient_calculus	Human	Yes
Velsko2022	PRJEB52394	ERS11702724	ERR9612728	CMB004.A0101	calculus	ancient_calculus	Human	Yes
Velsko2022	PRJEB52394	ERS11702725	ERR9612729	CMB005.A0101	calculus	ancient_calculus	Human	Yes
Velsko2022	PRJEB52394	ERS11702725	ERR9612729	CMB005.A0101	calculus	ancient_calculus	Human	Yes
Velsko2022	PRJEB52394	ERS11702725	ERR9612730	CMB005.A0101	calculus	ancient_calculus	Human	Yes
Velsko2022	PRJEB52394	ERS11702725	ERR9612730	CMB005.A0101	calculus	ancient_calculus	Human	Yes
Velsko2022	PRJEB52394	ERS11702726	ERR9612731	CMB006.A0101	calculus	ancient_calculus	Human	Yes
Velsko2022	PRJEB52394	ERS11702726	ERR9612731	CMB006.A0101	calculus	ancient_calculus	Human	Yes
Velsko2022	PRJEB52394	ERS11702726	ERR9612732	CMB006.A0101	calculus	ancient_calculus	Human	Yes
Velsko2022	PRJEB52394	ERS11702726	ERR9612732	CMB006.A0101	calculus	ancient_calculus	Human	Yes
Velsko2022	PRJEB52394	ERS11702727	ERR9612733	CMB007.A0101	calculus	ancient_calculus	Human	Yes
Velsko2022	PRJEB52394	ERS11702727	ERR9612733	CMB007.A0101	calculus	ancient_calculus	Human	Yes
Velsko2022	PRJEB52394	ERS11702727	ERR9612734	CMB007.A0101	calculus	ancient_calculus	Human	Yes
Velsko2022	PRJEB52394	ERS11702727	ERR9612734	CMB007.A0101	calculus	ancient_calculus	Human	Yes
Velsko2022	PRJEB52394	ERS11702728	ERR9612735	CMB008.A0101	calculus	ancient_calculus	Human	Yes
Velsko2022	PRJEB52394	ERS11702728	ERR9612735	CMB008.A0101	calculus	ancient_calculus	Human	Yes
Velsko2022	PRJEB52394	ERS11702728	ERR9612736	CMB008.A0101	calculus	ancient_calculus	Human	Yes
Velsko2022	PRJEB52394	ERS11702728	ERR9612736	CMB008.A0101	calculus	ancient_calculus	Human	Yes
Velsko2022	PRJEB52394	ERS11702729	ERR9612737	ELR003.A0101	calculus	ancient_calculus	Human	Yes
Velsko2022	PRJEB52394	ERS11702730	ERR9612738	ELR004.A0101	calculus	ancient_calculus	Human	Yes
Velsko2022	PRJEB52394	ERS11702731	ERR9612739	ELR006.A0101	calculus	ancient_calculus	Human	Yes
Velsko2022	PRJEB52394	ERS11702732	ERR9612740	ELR008.A0101	calculus	ancient_calculus	Human	Yes
Velsko2022	PRJEB52394	ERS11702733	ERR9612741	ELR010.A0101	calculus	ancient_calculus	Human	No
Velsko2022	PRJEB52394	ERS11702734	ERR9612742	IVE002.B0101	calculus	ancient_calculus	Human	Yes
Velsko2022	PRJEB52394	ERS11702735	ERR9612743	IVE003.A0101	calculus	ancient_calculus	Human	Yes
Velsko2022	PRJEB52394	ERS11702736	ERR9612744	IVE005.A0101	calculus	ancient_calculus	Human	Yes
Velsko2022	PRJEB52394	ERS11702737	ERR9612745	IVE005.B0101	calculus	ancient_calculus	Human	Yes
Velsko2022	PRJEB52394	ERS11702738	ERR9612746	IVE007.B0101	calculus	ancient_calculus	Human	Yes
Velsko2022	PRJEB52394	ERS11702739	ERR9612747	MID022.A0101	calculus	ancient_calculus	Human	Yes
Velsko2022	PRJEB52394	ERS11702739	ERR9612747	MID022.A0101	calculus	ancient_calculus	Human	Yes
Velsko2022	PRJEB52394	ERS11702739	ERR9612748	MID022.A0101	calculus	ancient_calculus	Human	Yes
Velsko2022	PRJEB52394	ERS11702739	ERR9612748	MID022.A0101	calculus	ancient_calculus	Human	Yes
Velsko2022	PRJEB52394	ERS11702740	ERR9612749	MID023.A0101	calculus	ancient_calculus	Human	Yes
Velsko2022	PRJEB52394	ERS11702740	ERR9612749	MID023.A0101	calculus	ancient_calculus	Human	Yes
Velsko2022	PRJEB52394	ERS11702740	ERR9612750	MID023.A0101	calculus	ancient_calculus	Human	Yes
Velsko2022	PRJEB52394	ERS11702740	ERR9612750	MID023.A0101	calculus	ancient_calculus	Human	Yes
Velsko2022	PRJEB52394	ERS11702741	ERR9612751	MID024.A0101	calculus	ancient_calculus	Human	Yes
Velsko2022	PRJEB52394	ERS11702741	ERR9612751	MID024.A0101	calculus	ancient_calculus	Human	Yes
Velsko2022	PRJEB52394	ERS11702741	ERR9612752	MID024.A0101	calculus	ancient_calculus	Human	Yes
Velsko2022	PRJEB52394	ERS11702741	ERR9612752	MID024.A0101	calculus	ancient_calculus	Human	Yes
Velsko2022	PRJEB52394	ERS11702742	ERR9612753	MID025.A0101	calculus	ancient_calculus	Human	Yes
Velsko2022	PRJEB52394	ERS11702742	ERR9612753	MID025.A0101	calculus	ancient_calculus	Human	Yes
Velsko2022	PRJEB52394	ERS11702742	ERR9612754	MID025.A0101	calculus	ancient_calculus	Human	Yes
Velsko2022	PRJEB52394	ERS11702742	ERR9612754	MID025.A0101	calculus	ancient_calculus	Human	Yes
Velsko2022	PRJEB52394	ERS11702743	ERR9612755	MID026.A0101	calculus	ancient_calculus	Human	Yes
Velsko2022	PRJEB52394	ERS11702743	ERR9612755	MID026.A0101	calculus	ancient_calculus	Human	Yes
Velsko2022	PRJEB52394	ERS11702743	ERR9612756	MID026.A0101	calculus	ancient_calculus	Human	Yes
Velsko2022	PRJEB52394	ERS11702743	ERR9612756	MID026.A0101	calculus	ancient_calculus	Human	Yes
Velsko2022	PRJEB52394	ERS11702744	ERR9612757	MID027.A0101	calculus	ancient_calculus	Human	Yes
Velsko2022	PRJEB52394	ERS11702744	ERR9612757	MID027.A0101	calculus	ancient_calculus	Human	Yes
Velsko2022	PRJEB52394	ERS11702744	ERR9612758	MID027.A0101	calculus	ancient_calculus	Human	Yes
Velsko2022	PRJEB52394	ERS11702744	ERR9612758	MID027.A0101	calculus	ancient_calculus	Human	Yes
Velsko2022	PRJEB52394	ERS11702745	ERR9612759	MID028.A0101	calculus	ancient_calculus	Human	Yes
Velsko2022	PRJEB52394	ERS11702745	ERR9612759	MID028.A0101	calculus	ancient_calculus	Human	Yes
Velsko2022	PRJEB52394	ERS11702745	ERR9612760	MID028.A0101	calculus	ancient_calculus	Human	Yes
Velsko2022	PRJEB52394	ERS11702745	ERR9612760	MID028.A0101	calculus	ancient_calculus	Human	Yes
Velsko2022	PRJEB52394	ERS11702746	ERR9612761	MID029.A0101	calculus	ancient_calculus	Human	Yes
Velsko2022	PRJEB52394	ERS11702746	ERR9612761	MID029.A0101	calculus	ancient_calculus	Human	Yes
Velsko2022	PRJEB52394	ERS11702746	ERR9612762	MID029.A0101	calculus	ancient_calculus	Human	Yes
Velsko2022	PRJEB52394	ERS11702746	ERR9612762	MID029.A0101	calculus	ancient_calculus	Human	Yes
Velsko2022	PRJEB52394	ERS11702747	ERR9612763	MID030.A0101	calculus	ancient_calculus	Human	Yes
Velsko2022	PRJEB52394	ERS11702747	ERR9612763	MID030.A0101	calculus	ancient_calculus	Human	Yes
Velsko2022	PRJEB52394	ERS11702747	ERR9612764	MID030.A0101	calculus	ancient_calculus	Human	Yes
Velsko2022	PRJEB52394	ERS11702747	ERR9612764	MID030.A0101	calculus	ancient_calculus	Human	Yes
Velsko2022	PRJEB52394	ERS11702748	ERR9612765	MID031.A0101	calculus	ancient_calculus	Human	Yes
Velsko2022	PRJEB52394	ERS11702748	ERR9612765	MID031.A0101	calculus	ancient_calculus	Human	Yes
Velsko2022	PRJEB52394	ERS11702748	ERR9612766	MID031.A0101	calculus	ancient_calculus	Human	Yes
Velsko2022	PRJEB52394	ERS11702748	ERR9612766	MID031.A0101	calculus	ancient_calculus	Human	Yes
Velsko2022	PRJEB52394	ERS11702749	ERR9612767	MID032.A0101	calculus	ancient_calculus	Human	Yes
Velsko2022	PRJEB52394	ERS11702749	ERR9612767	MID032.A0101	calculus	ancient_calculus	Human	Yes
Velsko2022	PRJEB52394	ERS11702749	ERR9612768	MID032.A0101	calculus	ancient_calculus	Human	Yes
Velsko2022	PRJEB52394	ERS11702749	ERR9612768	MID032.A0101	calculus	ancient_calculus	Human	Yes
Velsko2022	PRJEB52394	ERS11702750	ERR9612769	MID033.A0101	calculus	ancient_calculus	Human	Yes
Velsko2022	PRJEB52394	ERS11702750	ERR9612769	MID033.A0101	calculus	ancient_calculus	Human	Yes
Velsko2022	PRJEB52394	ERS11702750	ERR9612770	MID033.A0101	calculus	ancient_calculus	Human	Yes
Velsko2022	PRJEB52394	ERS11702750	ERR9612770	MID033.A0101	calculus	ancient_calculus	Human	Yes
Velsko2022	PRJEB52394	ERS11702751	ERR9612771	MID034.A0101	calculus	ancient_calculus	Human	Yes
Velsko2022	PRJEB52394	ERS11702751	ERR9612771	MID034.A0101	calculus	ancient_calculus	Human	Yes
Velsko2022	PRJEB52394	ERS11702751	ERR9612772	MID034.A0101	calculus	ancient_calculus	Human	Yes
Velsko2022	PRJEB52394	ERS11702751	ERR9612772	MID034.A0101	calculus	ancient_calculus	Human	Yes
Velsko2022	PRJEB52394	ERS11702752	ERR9612773	MID035.A0101	calculus	ancient_calculus	Human	Yes
Velsko2022	PRJEB52394	ERS11702752	ERR9612773	MID035.A0101	calculus	ancient_calculus	Human	Yes
Velsko2022	PRJEB52394	ERS11702752	ERR9612774	MID035.A0101	calculus	ancient_calculus	Human	Yes
Velsko2022	PRJEB52394	ERS11702752	ERR9612774	MID035.A0101	calculus	ancient_calculus	Human	Yes
Velsko2022	PRJEB52394	ERS11702753	ERR9612775	MID036.A0101	calculus	ancient_calculus	Human	Yes
Velsko2022	PRJEB52394	ERS11702753	ERR9612775	MID036.A0101	calculus	ancient_calculus	Human	Yes
Velsko2022	PRJEB52394	ERS11702753	ERR9612776	MID036.A0101	calculus	ancient_calculus	Human	Yes
Velsko2022	PRJEB52394	ERS11702753	ERR9612776	MID036.A0101	calculus	ancient_calculus	Human	Yes
Velsko2022	PRJEB52394	ERS11702754	ERR9612777	MID037.A0101	calculus	ancient_calculus	Human	Yes
Velsko2022	PRJEB52394	ERS11702754	ERR9612777	MID037.A0101	calculus	ancient_calculus	Human	Yes
Velsko2022	PRJEB52394	ERS11702754	ERR9612778	MID037.A0101	calculus	ancient_calculus	Human	Yes
Velsko2022	PRJEB52394	ERS11702754	ERR9612778	MID037.A0101	calculus	ancient_calculus	Human	Yes
Velsko2022	PRJEB52394	ERS11702755	ERR9612779	MID038.A0101	calculus	ancient_calculus	Human	Yes
Velsko2022	PRJEB52394	ERS11702755	ERR9612779	MID038.A0101	calculus	ancient_calculus	Human	Yes
Velsko2022	PRJEB52394	ERS11702755	ERR9612780	MID038.A0101	calculus	ancient_calculus	Human	Yes
Velsko2022	PRJEB52394	ERS11702755	ERR9612780	MID038.A0101	calculus	ancient_calculus	Human	Yes
Velsko2022	PRJEB52394	ERS11702756	ERR9612781	MID039.A0101	calculus	ancient_calculus	Human	Yes
Velsko2022	PRJEB52394	ERS11702756	ERR9612781	MID039.A0101	calculus	ancient_calculus	Human	Yes
Velsko2022	PRJEB52394	ERS11702756	ERR9612782	MID039.A0101	calculus	ancient_calculus	Human	Yes
Velsko2022	PRJEB52394	ERS11702756	ERR9612782	MID039.A0101	calculus	ancient_calculus	Human	Yes
Velsko2022	PRJEB52394	ERS11702757	ERR9612783	MID040.A0101	calculus	ancient_calculus	Human	Yes
Velsko2022	PRJEB52394	ERS11702757	ERR9612783	MID040.A0101	calculus	ancient_calculus	Human	Yes
Velsko2022	PRJEB52394	ERS11702757	ERR9612784	MID040.A0101	calculus	ancient_calculus	Human	Yes
Velsko2022	PRJEB52394	ERS11702757	ERR9612784	MID040.A0101	calculus	ancient_calculus	Human	Yes
Velsko2022	PRJEB52394	ERS11702758	ERR9612785	MID041.A0101	calculus	ancient_calculus	Human	Yes
Velsko2022	PRJEB52394	ERS11702758	ERR9612785	MID041.A0101	calculus	ancient_calculus	Human	Yes
Velsko2022	PRJEB52394	ERS11702758	ERR9612786	MID041.A0101	calculus	ancient_calculus	Human	Yes
Velsko2022	PRJEB52394	ERS11702758	ERR9612786	MID041.A0101	calculus	ancient_calculus	Human	Yes
Velsko2022	PRJEB52394	ERS11702759	ERR9612787	MID042.A0101	calculus	ancient_calculus	Human	Yes
Velsko2022	PRJEB52394	ERS11702759	ERR9612787	MID042.A0101	calculus	ancient_calculus	Human	Yes
Velsko2022	PRJEB52394	ERS11702759	ERR9612788	MID042.A0101	calculus	ancient_calculus	Human	Yes
Velsko2022	PRJEB52394	ERS11702759	ERR9612788	MID042.A0101	calculus	ancient_calculus	Human	Yes
Velsko2022	PRJEB52394	ERS11702760	ERR9612789	MID043.A0101	calculus	ancient_calculus	Human	Yes
Velsko2022	PRJEB52394	ERS11702760	ERR9612789	MID043.A0101	calculus	ancient_calculus	Human	Yes
Velsko2022	PRJEB52394	ERS11702760	ERR9612790	MID043.A0101	calculus	ancient_calculus	Human	Yes
Velsko2022	PRJEB52394	ERS11702760	ERR9612790	MID043.A0101	calculus	ancient_calculus	Human	Yes
Velsko2022	PRJEB52394	ERS11702761	ERR9612791	MID044.A0101	calculus	ancient_calculus	Human	Yes
Velsko2022	PRJEB52394	ERS11702761	ERR9612791	MID044.A0101	calculus	ancient_calculus	Human	Yes
Velsko2022	PRJEB52394	ERS11702761	ERR9612792	MID044.A0101	calculus	ancient_calculus	Human	Yes
Velsko2022	PRJEB52394	ERS11702761	ERR9612792	MID044.A0101	calculus	ancient_calculus	Human	Yes
Velsko2022	PRJEB52394	ERS11702762	ERR9612793	MID045.A0101	calculus	ancient_calculus	Human	Yes
Velsko2022	PRJEB52394	ERS11702762	ERR9612793	MID045.A0101	calculus	ancient_calculus	Human	Yes
Velsko2022	PRJEB52394	ERS11702762	ERR9612794	MID045.A0101	calculus	ancient_calculus	Human	Yes
Velsko2022	PRJEB52394	ERS11702762	ERR9612794	MID045.A0101	calculus	ancient_calculus	Human	Yes
Velsko2022	PRJEB52394	ERS11702763	ERR9612795	MID046.A0101	calculus	ancient_calculus	Human	Yes
Velsko2022	PRJEB52394	ERS11702763	ERR9612795	MID046.A0101	calculus	ancient_calculus	Human	Yes
Velsko2022	PRJEB52394	ERS11702763	ERR9612796	MID046.A0101	calculus	ancient_calculus	Human	Yes
Velsko2022	PRJEB52394	ERS11702763	ERR9612796	MID046.A0101	calculus	ancient_calculus	Human	Yes
Velsko2022	PRJEB52394	ERS11702764	ERR9612797	MID047.A0101	calculus	ancient_calculus	Human	Yes
Velsko2022	PRJEB52394	ERS11702764	ERR9612797	MID047.A0101	calculus	ancient_calculus	Human	Yes
Velsko2022	PRJEB52394	ERS11702764	ERR9612798	MID047.A0101	calculus	ancient_calculus	Human	Yes
Velsko2022	PRJEB52394	ERS11702764	ERR9612798	MID047.A0101	calculus	ancient_calculus	Human	Yes
Velsko2022	PRJEB52394	ERS11702765	ERR9612799	MID048.A0101	calculus	ancient_calculus	Human	Yes
Velsko2022	PRJEB52394	ERS11702765	ERR9612799	MID048.A0101	calculus	ancient_calculus	Human	Yes
Velsko2022	PRJEB52394	ERS11702765	ERR9612800	MID048.A0101	calculus	ancient_calculus	Human	Yes
Velsko2022	PRJEB52394	ERS11702765	ERR9612800	MID048.A0101	calculus	ancient_calculus	Human	Yes
Velsko2022	PRJEB52394	ERS11702766	ERR9612801	MID049.A0101	calculus	ancient_calculus	Human	Yes
Velsko2022	PRJEB52394	ERS11702766	ERR9612801	MID049.A0101	calculus	ancient_calculus	Human	Yes
Velsko2022	PRJEB52394	ERS11702766	ERR9612802	MID049.A0101	calculus	ancient_calculus	Human	Yes
Velsko2022	PRJEB52394	ERS11702766	ERR9612802	MID049.A0101	calculus	ancient_calculus	Human	Yes
Velsko2022	PRJEB52394	ERS11702767	ERR9612803	MID050.A0101	calculus	ancient_calculus	Human	Yes
Velsko2022	PRJEB52394	ERS11702767	ERR9612803	MID050.A0101	calculus	ancient_calculus	Human	Yes
Velsko2022	PRJEB52394	ERS11702767	ERR9612804	MID050.A0101	calculus	ancient_calculus	Human	Yes
Velsko2022	PRJEB52394	ERS11702767	ERR9612804	MID050.A0101	calculus	ancient_calculus	Human	Yes
Velsko2022	PRJEB52394	ERS11702768	ERR9612805	MID051.A0101	calculus	ancient_calculus	Human	Yes
Velsko2022	PRJEB52394	ERS11702768	ERR9612805	MID051.A0101	calculus	ancient_calculus	Human	Yes
Velsko2022	PRJEB52394	ERS11702768	ERR9612806	MID051.A0101	calculus	ancient_calculus	Human	Yes
Velsko2022	PRJEB52394	ERS11702768	ERR9612806	MID051.A0101	calculus	ancient_calculus	Human	Yes
Velsko2022	PRJEB52394	ERS11702769	ERR9612807	MID052.A0101	calculus	ancient_calculus	Human	Yes
Velsko2022	PRJEB52394	ERS11702769	ERR9612807	MID052.A0101	calculus	ancient_calculus	Human	Yes
Velsko2022	PRJEB52394	ERS11702769	ERR9612808	MID052.A0101	calculus	ancient_calculus	Human	Yes
Velsko2022	PRJEB52394	ERS11702769	ERR9612808	MID052.A0101	calculus	ancient_calculus	Human	Yes
Velsko2022	PRJEB52394	ERS11702770	ERR9612809	MID053.A0101	calculus	ancient_calculus	Human	Yes
Velsko2022	PRJEB52394	ERS11702770	ERR9612809	MID053.A0101	calculus	ancient_calculus	Human	Yes
Velsko2022	PRJEB52394	ERS11702770	ERR9612810	MID053.A0101	calculus	ancient_calculus	Human	Yes
Velsko2022	PRJEB52394	ERS11702770	ERR9612810	MID053.A0101	calculus	ancient_calculus	Human	Yes
Velsko2022	PRJEB52394	ERS11702771	ERR9612811	MID054.A0101	calculus	ancient_calculus	Human	Yes
Velsko2022	PRJEB52394	ERS11702771	ERR9612811	MID054.A0101	calculus	ancient_calculus	Human	Yes
Velsko2022	PRJEB52394	ERS11702771	ERR9612812	MID054.A0101	calculus	ancient_calculus	Human	Yes
Velsko2022	PRJEB52394	ERS11702771	ERR9612812	MID054.A0101	calculus	ancient_calculus	Human	Yes
Velsko2022	PRJEB52394	ERS11702772	ERR9612813	MID055.A0101	calculus	ancient_calculus	Human	Yes
Velsko2022	PRJEB52394	ERS11702772	ERR9612813	MID055.A0101	calculus	ancient_calculus	Human	Yes
Velsko2022	PRJEB52394	ERS11702772	ERR9612814	MID055.A0101	calculus	ancient_calculus	Human	Yes
Velsko2022	PRJEB52394	ERS11702772	ERR9612814	MID055.A0101	calculus	ancient_calculus	Human	Yes
Velsko2022	PRJEB52394	ERS11702773	ERR9612815	MID056.A0101	calculus	ancient_calculus	Human	Yes
Velsko2022	PRJEB52394	ERS11702773	ERR9612815	MID056.A0101	calculus	ancient_calculus	Human	Yes
Velsko2022	PRJEB52394	ERS11702773	ERR9612816	MID056.A0101	calculus	ancient_calculus	Human	Yes
Velsko2022	PRJEB52394	ERS11702773	ERR9612816	MID056.A0101	calculus	ancient_calculus	Human	Yes
Velsko2022	PRJEB52394	ERS11702774	ERR9612817	MID057.A0101	calculus	ancient_calculus	Human	Yes
Velsko2022	PRJEB52394	ERS11702774	ERR9612817	MID057.A0101	calculus	ancient_calculus	Human	Yes
Velsko2022	PRJEB52394	ERS11702774	ERR9612818	MID057.A0101	calculus	ancient_calculus	Human	Yes
Velsko2022	PRJEB52394	ERS11702774	ERR9612818	MID057.A0101	calculus	ancient_calculus	Human	Yes
Velsko2022	PRJEB52394	ERS11702775	ERR9612819	MID058.A0101	calculus	ancient_calculus	Human	Yes
Velsko2022	PRJEB52394	ERS11702775	ERR9612819	MID058.A0101	calculus	ancient_calculus	Human	Yes
Velsko2022	PRJEB52394	ERS11702775	ERR9612820	MID058.A0101	calculus	ancient_calculus	Human	Yes
Velsko2022	PRJEB52394	ERS11702775	ERR9612820	MID058.A0101	calculus	ancient_calculus	Human	Yes
Velsko2022	PRJEB52394	ERS11702776	ERR9612821	MID059.A0101	calculus	ancient_calculus	Human	Yes
Velsko2022	PRJEB52394	ERS11702776	ERR9612821	MID059.A0101	calculus	ancient_calculus	Human	Yes
Velsko2022	PRJEB52394	ERS11702776	ERR9612822	MID059.A0101	calculus	ancient_calculus	Human	Yes
Velsko2022	PRJEB52394	ERS11702776	ERR9612822	MID059.A0101	calculus	ancient_calculus	Human	Yes
Velsko2022	PRJEB52394	ERS11702777	ERR9612823	MID060.A0101	calculus	ancient_calculus	Human	Yes
Velsko2022	PRJEB52394	ERS11702777	ERR9612823	MID060.A0101	calculus	ancient_calculus	Human	Yes
Velsko2022	PRJEB52394	ERS11702777	ERR9612824	MID060.A0101	calculus	ancient_calculus	Human	Yes
Velsko2022	PRJEB52394	ERS11702777	ERR9612824	MID060.A0101	calculus	ancient_calculus	Human	Yes
Velsko2022	PRJEB52394	ERS11702778	ERR9612825	MID061.A0101	calculus	ancient_calculus	Human	Yes
Velsko2022	PRJEB52394	ERS11702778	ERR9612825	MID061.A0101	calculus	ancient_calculus	Human	Yes
Velsko2022	PRJEB52394	ERS11702778	ERR9612826	MID061.A0101	calculus	ancient_calculus	Human	Yes
Velsko2022	PRJEB52394	ERS11702778	ERR9612826	MID061.A0101	calculus	ancient_calculus	Human	Yes
Velsko2022	PRJEB52394	ERS11702779	ERR9612827	MID062.A0101	calculus	ancient_calculus	Human	Yes
Velsko2022	PRJEB52394	ERS11702779	ERR9612827	MID062.A0101	calculus	ancient_calculus	Human	Yes
Velsko2022	PRJEB52394	ERS11702779	ERR9612828	MID062.A0101	calculus	ancient_calculus	Human	Yes
Velsko2022	PRJEB52394	ERS11702779	ERR9612828	MID062.A0101	calculus	ancient_calculus	Human	Yes
Velsko2022	PRJEB52394	ERS11702780	ERR9612829	MID063.A0101	calculus	ancient_calculus	Human	Yes
Velsko2022	PRJEB52394	ERS11702780	ERR9612829	MID063.A0101	calculus	ancient_calculus	Human	Yes
Velsko2022	PRJEB52394	ERS11702780	ERR9612830	MID063.A0101	calculus	ancient_calculus	Human	Yes
Velsko2022	PRJEB52394	ERS11702780	ERR9612830	MID063.A0101	calculus	ancient_calculus	Human	Yes
Velsko2022	PRJEB52394	ERS11702781	ERR9612831	MID064.A0101	calculus	ancient_calculus	Human	Yes
Velsko2022	PRJEB52394	ERS11702781	ERR9612831	MID064.A0101	calculus	ancient_calculus	Human	Yes
Velsko2022	PRJEB52394	ERS11702781	ERR9612832	MID064.A0101	calculus	ancient_calculus	Human	Yes
Velsko2022	PRJEB52394	ERS11702781	ERR9612832	MID064.A0101	calculus	ancient_calculus	Human	Yes
Velsko2022	PRJEB52394	ERS11702782	ERR9612833	MID065.A0101	calculus	ancient_calculus	Human	Yes
Velsko2022	PRJEB52394	ERS11702782	ERR9612833	MID065.A0101	calculus	ancient_calculus	Human	Yes
Velsko2022	PRJEB52394	ERS11702782	ERR9612834	MID065.A0101	calculus	ancient_calculus	Human	Yes
Velsko2022	PRJEB52394	ERS11702782	ERR9612834	MID065.A0101	calculus	ancient_calculus	Human	Yes
Velsko2022	PRJEB52394	ERS11702783	ERR9612835	MID066.A0101	calculus	ancient_calculus	Human	Yes
Velsko2022	PRJEB52394	ERS11702783	ERR9612835	MID066.A0101	calculus	ancient_calculus	Human	Yes
Velsko2022	PRJEB52394	ERS11702783	ERR9612836	MID066.A0101	calculus	ancient_calculus	Human	Yes
Velsko2022	PRJEB52394	ERS11702783	ERR9612836	MID066.A0101	calculus	ancient_calculus	Human	Yes
Velsko2022	PRJEB52394	ERS11702784	ERR9612837	MID067.A0101	calculus	ancient_calculus	Human	Yes
Velsko2022	PRJEB52394	ERS11702784	ERR9612837	MID067.A0101	calculus	ancient_calculus	Human	Yes
Velsko2022	PRJEB52394	ERS11702784	ERR9612838	MID067.A0101	calculus	ancient_calculus	Human	Yes
Velsko2022	PRJEB52394	ERS11702784	ERR9612838	MID067.A0101	calculus	ancient_calculus	Human	Yes
Velsko2022	PRJEB52394	ERS11702785	ERR9612839	MID068.A0101	calculus	ancient_calculus	Human	Yes
Velsko2022	PRJEB52394	ERS11702785	ERR9612839	MID068.A0101	calculus	ancient_calculus	Human	Yes
Velsko2022	PRJEB52394	ERS11702785	ERR9612840	MID068.A0101	calculus	ancient_calculus	Human	Yes
Velsko2022	PRJEB52394	ERS11702785	ERR9612840	MID068.A0101	calculus	ancient_calculus	Human	Yes
Velsko2022	PRJEB52394	ERS11702786	ERR9612841	MID068.B0101	calculus	ancient_calculus	Human	Yes
Velsko2022	PRJEB52394	ERS11702786	ERR9612841	MID068.B0101	calculus	ancient_calculus	Human	Yes
Velsko2022	PRJEB52394	ERS11702786	ERR9612842	MID068.B0101	calculus	ancient_calculus	Human	Yes
Velsko2022	PRJEB52394	ERS11702786	ERR9612842	MID068.B0101	calculus	ancient_calculus	Human	Yes
Velsko2022	PRJEB52394	ERS11702787	ERR9612843	MID070.A0101	calculus	ancient_calculus	Human	Yes
Velsko2022	PRJEB52394	ERS11702787	ERR9612843	MID070.A0101	calculus	ancient_calculus	Human	Yes
Velsko2022	PRJEB52394	ERS11702787	ERR9612844	MID070.A0101	calculus	ancient_calculus	Human	Yes
Velsko2022	PRJEB52394	ERS11702787	ERR9612844	MID070.A0101	calculus	ancient_calculus	Human	Yes
Velsko2022	PRJEB52394	ERS11702788	ERR9612845	MID071.A0101	calculus	ancient_calculus	Human	Yes
Velsko2022	PRJEB52394	ERS11702788	ERR9612845	MID071.A0101	calculus	ancient_calculus	Human	Yes
Velsko2022	PRJEB52394	ERS11702788	ERR9612846	MID071.A0101	calculus	ancient_calculus	Human	Yes
Velsko2022	PRJEB52394	ERS11702788	ERR9612846	MID071.A0101	calculus	ancient_calculus	Human	Yes
Velsko2022	PRJEB52394	ERS11702789	ERR9612847	MID072.A0101	calculus	ancient_calculus	Human	Yes
Velsko2022	PRJEB52394	ERS11702789	ERR9612847	MID072.A0101	calculus	ancient_calculus	Human	Yes
Velsko2022	PRJEB52394	ERS11702789	ERR9612848	MID072.A0101	calculus	ancient_calculus	Human	Yes
Velsko2022	PRJEB52394	ERS11702789	ERR9612848	MID072.A0101	calculus	ancient_calculus	Human	Yes
Velsko2022	PRJEB52394	ERS11702790	ERR9612849	MID073.A0101	calculus	ancient_calculus	Human	Yes
Velsko2022	PRJEB52394	ERS11702790	ERR9612849	MID073.A0101	calculus	ancient_calculus	Human	Yes
Velsko2022	PRJEB52394	ERS11702790	ERR9612850	MID073.A0101	calculus	ancient_calculus	Human	Yes
Velsko2022	PRJEB52394	ERS11702790	ERR9612850	MID073.A0101	calculus	ancient_calculus	Human	Yes
Velsko2022	PRJEB52394	ERS11702791	ERR9612851	MID074.A0101	calculus	ancient_calculus	Human	Yes
Velsko2022	PRJEB52394	ERS11702791	ERR9612851	MID074.A0101	calculus	ancient_calculus	Human	Yes
Velsko2022	PRJEB52394	ERS11702791	ERR9612852	MID074.A0101	calculus	ancient_calculus	Human	Yes
Velsko2022	PRJEB52394	ERS11702791	ERR9612852	MID074.A0101	calculus	ancient_calculus	Human	Yes
Velsko2022	PRJEB52394	ERS11702792	ERR9612853	MID075.A0101	calculus	ancient_calculus	Human	Yes
Velsko2022	PRJEB52394	ERS11702792	ERR9612853	MID075.A0101	calculus	ancient_calculus	Human	Yes
Velsko2022	PRJEB52394	ERS11702792	ERR9612854	MID075.A0101	calculus	ancient_calculus	Human	Yes
Velsko2022	PRJEB52394	ERS11702792	ERR9612854	MID075.A0101	calculus	ancient_calculus	Human	Yes
Velsko2022	PRJEB52394	ERS11702793	ERR9612855	MID076.A0101	calculus	ancient_calculus	Human	Yes
Velsko2022	PRJEB52394	ERS11702793	ERR9612855	MID076.A0101	calculus	ancient_calculus	Human	Yes
Velsko2022	PRJEB52394	ERS11702793	ERR9612856	MID076.A0101	calculus	ancient_calculus	Human	Yes
Velsko2022	PRJEB52394	ERS11702793	ERR9612856	MID076.A0101	calculus	ancient_calculus	Human	Yes
Velsko2022	PRJEB52394	ERS11702794	ERR9612857	MID077.A0101	calculus	ancient_calculus	Human	Yes
Velsko2022	PRJEB52394	ERS11702794	ERR9612857	MID077.A0101	calculus	ancient_calculus	Human	Yes
Velsko2022	PRJEB52394	ERS11702794	ERR9612858	MID077.A0101	calculus	ancient_calculus	Human	Yes
Velsko2022	PRJEB52394	ERS11702794	ERR9612858	MID077.A0101	calculus	ancient_calculus	Human	Yes
Velsko2022	PRJEB52394	ERS11702795	ERR9612859	MID078.A0101	calculus	ancient_calculus	Human	Yes
Velsko2022	PRJEB52394	ERS11702795	ERR9612859	MID078.A0101	calculus	ancient_calculus	Human	Yes
Velsko2022	PRJEB52394	ERS11702795	ERR9612860	MID078.A0101	calculus	ancient_calculus	Human	Yes
Velsko2022	PRJEB52394	ERS11702795	ERR9612860	MID078.A0101	calculus	ancient_calculus	Human	Yes
Velsko2022	PRJEB52394	ERS11702796	ERR9612861	MID079.A0101	calculus	ancient_calculus	Human	Yes
Velsko2022	PRJEB52394	ERS11702796	ERR9612861	MID079.A0101	calculus	ancient_calculus	Human	Yes
Velsko2022	PRJEB52394	ERS11702796	ERR9612862	MID079.A0101	calculus	ancient_calculus	Human	Yes
Velsko2022	PRJEB52394	ERS11702796	ERR9612862	MID079.A0101	calculus	ancient_calculus	Human	Yes
Velsko2022	PRJEB52394	ERS11702797	ERR9612863	MID080.A0101	calculus	ancient_calculus	Human	Yes
Velsko2022	PRJEB52394	ERS11702797	ERR9612863	MID080.A0101	calculus	ancient_calculus	Human	Yes
Velsko2022	PRJEB52394	ERS11702797	ERR9612864	MID080.A0101	calculus	ancient_calculus	Human	Yes
Velsko2022	PRJEB52394	ERS11702797	ERR9612864	MID080.A0101	calculus	ancient_calculus	Human	Yes
Velsko2022	PRJEB52394	ERS11702798	ERR9612865	MID081.A0101	calculus	ancient_calculus	Human	Yes
Velsko2022	PRJEB52394	ERS11702798	ERR9612865	MID081.A0101	calculus	ancient_calculus	Human	Yes
Velsko2022	PRJEB52394	ERS11702798	ERR9612866	MID081.A0101	calculus	ancient_calculus	Human	Yes
Velsko2022	PRJEB52394	ERS11702798	ERR9612866	MID081.A0101	calculus	ancient_calculus	Human	Yes
Velsko2022	PRJEB52394	ERS11702799	ERR9612867	MID082.A0101	calculus	ancient_calculus	Human	Yes
Velsko2022	PRJEB52394	ERS11702799	ERR9612867	MID082.A0101	calculus	ancient_calculus	Human	Yes
Velsko2022	PRJEB52394	ERS11702799	ERR9612868	MID082.A0101	calculus	ancient_calculus	Human	Yes
Velsko2022	PRJEB52394	ERS11702799	ERR9612868	MID082.A0101	calculus	ancient_calculus	Human	Yes
Velsko2022	PRJEB52394	ERS11702800	ERR9612869	MID083.A0101	calculus	ancient_calculus	Human	Yes
Velsko2022	PRJEB52394	ERS11702800	ERR9612869	MID083.A0101	calculus	ancient_calculus	Human	Yes
Velsko2022	PRJEB52394	ERS11702800	ERR9612870	MID083.A0101	calculus	ancient_calculus	Human	Yes
Velsko2022	PRJEB52394	ERS11702800	ERR9612870	MID083.A0101	calculus	ancient_calculus	Human	Yes
Velsko2022	PRJEB52394	ERS11702801	ERR9612871	MID084.A0101	calculus	ancient_calculus	Human	Yes
Velsko2022	PRJEB52394	ERS11702801	ERR9612871	MID084.A0101	calculus	ancient_calculus	Human	Yes
Velsko2022	PRJEB52394	ERS11702801	ERR9612872	MID084.A0101	calculus	ancient_calculus	Human	Yes
Velsko2022	PRJEB52394	ERS11702801	ERR9612872	MID084.A0101	calculus	ancient_calculus	Human	Yes
Velsko2022	PRJEB52394	ERS11702802	ERR9612873	MID085.A0101	calculus	ancient_calculus	Human	Yes
Velsko2022	PRJEB52394	ERS11702802	ERR9612873	MID085.A0101	calculus	ancient_calculus	Human	Yes
Velsko2022	PRJEB52394	ERS11702802	ERR9612874	MID085.A0101	calculus	ancient_calculus	Human	Yes
Velsko2022	PRJEB52394	ERS11702802	ERR9612874	MID085.A0101	calculus	ancient_calculus	Human	Yes
Velsko2022	PRJEB52394	ERS11702803	ERR9612875	MID086.A0101	calculus	ancient_calculus	Human	Yes
Velsko2022	PRJEB52394	ERS11702803	ERR9612875	MID086.A0101	calculus	ancient_calculus	Human	Yes
Velsko2022	PRJEB52394	ERS11702803	ERR9612876	MID086.A0101	calculus	ancient_calculus	Human	Yes
Velsko2022	PRJEB52394	ERS11702803	ERR9612876	MID086.A0101	calculus	ancient_calculus	Human	Yes
Velsko2022	PRJEB52394	ERS11702804	ERR9612877	MID087.A0101	calculus	ancient_calculus	Human	Yes
Velsko2022	PRJEB52394	ERS11702804	ERR9612877	MID087.A0101	calculus	ancient_calculus	Human	Yes
Velsko2022	PRJEB52394	ERS11702804	ERR9612878	MID087.A0101	calculus	ancient_calculus	Human	Yes
Velsko2022	PRJEB52394	ERS11702804	ERR9612878	MID087.A0101	calculus	ancient_calculus	Human	Yes
Velsko2022	PRJEB52394	ERS11702805	ERR9612879	MID088.A0101	calculus	ancient_calculus	Human	Yes
Velsko2022	PRJEB52394	ERS11702805	ERR9612879	MID088.A0101	calculus	ancient_calculus	Human	Yes
Velsko2022	PRJEB52394	ERS11702805	ERR9612880	MID088.A0101	calculus	ancient_calculus	Human	Yes
Velsko2022	PRJEB52394	ERS11702805	ERR9612880	MID088.A0101	calculus	ancient_calculus	Human	Yes
Velsko2022	PRJEB52394	ERS11702806	ERR9612881	MID089.A0101	calculus	ancient_calculus	Human	Yes
Velsko2022	PRJEB52394	ERS11702806	ERR9612881	MID089.A0101	calculus	ancient_calculus	Human	Yes
Velsko2022	PRJEB52394	ERS11702806	ERR9612882	MID089.A0101	calculus	ancient_calculus	Human	Yes
Velsko2022	PRJEB52394	ERS11702806	ERR9612882	MID089.A0101	calculus	ancient_calculus	Human	Yes
Velsko2022	PRJEB52394	ERS11702807	ERR9612883	MID090.A0101	calculus	ancient_calculus	Human	Yes
Velsko2022	PRJEB52394	ERS11702807	ERR9612883	MID090.A0101	calculus	ancient_calculus	Human	Yes
Velsko2022	PRJEB52394	ERS11702807	ERR9612884	MID090.A0101	calculus	ancient_calculus	Human	Yes
Velsko2022	PRJEB52394	ERS11702807	ERR9612884	MID090.A0101	calculus	ancient_calculus	Human	Yes
Velsko2022	PRJEB52394	ERS11702808	ERR9612885	MID091.A0101	calculus	ancient_calculus	Human	Yes
Velsko2022	PRJEB52394	ERS11702808	ERR9612885	MID091.A0101	calculus	ancient_calculus	Human	Yes
Velsko2022	PRJEB52394	ERS11702808	ERR9612886	MID091.A0101	calculus	ancient_calculus	Human	Yes
Velsko2022	PRJEB52394	ERS11702808	ERR9612886	MID091.A0101	calculus	ancient_calculus	Human	Yes
Velsko2022	PRJEB52394	ERS11702809	ERR9612887	MID092.A0101	calculus	ancient_calculus	Human	Yes
Velsko2022	PRJEB52394	ERS11702809	ERR9612887	MID092.A0101	calculus	ancient_calculus	Human	Yes
Velsko2022	PRJEB52394	ERS11702809	ERR9612888	MID092.A0101	calculus	ancient_calculus	Human	Yes
Velsko2022	PRJEB52394	ERS11702809	ERR9612888	MID092.A0101	calculus	ancient_calculus	Human	Yes
Velsko2022	PRJEB52394	ERS11702810	ERR9612889	MID093.A0101	calculus	ancient_calculus	Human	Yes
Velsko2022	PRJEB52394	ERS11702810	ERR9612889	MID093.A0101	calculus	ancient_calculus	Human	Yes
Velsko2022	PRJEB52394	ERS11702810	ERR9612890	MID093.A0101	calculus	ancient_calculus	Human	Yes
Velsko2022	PRJEB52394	ERS11702810	ERR9612890	MID093.A0101	calculus	ancient_calculus	Human	Yes
Velsko2022	PRJEB52394	ERS11702811	ERR9612891	MID094.A0101	calculus	ancient_calculus	Human	Yes
Velsko2022	PRJEB52394	ERS11702811	ERR9612891	MID094.A0101	calculus	ancient_calculus	Human	Yes
Velsko2022	PRJEB52394	ERS11702811	ERR9612892	MID094.A0101	calculus	ancient_calculus	Human	Yes
Velsko2022	PRJEB52394	ERS11702811	ERR9612892	MID094.A0101	calculus	ancient_calculus	Human	Yes
Velsko2022	PRJEB52394	ERS11702812	ERR9612893	MID097.A0101	calculus	ancient_calculus	Human	Yes
Velsko2022	PRJEB52394	ERS11702812	ERR9612893	MID097.A0101	calculus	ancient_calculus	Human	Yes
Velsko2022	PRJEB52394	ERS11702812	ERR9612894	MID097.A0101	calculus	ancient_calculus	Human	Yes
Velsko2022	PRJEB52394	ERS11702812	ERR9612894	MID097.A0101	calculus	ancient_calculus	Human	Yes
Velsko2022	PRJEB52394	ERS11702813	ERR9612895	MID101.A0101	calculus	ancient_calculus	Human	Yes
Velsko2022	PRJEB52394	ERS11702813	ERR9612895	MID101.A0101	calculus	ancient_calculus	Human	Yes
Velsko2022	PRJEB52394	ERS11702813	ERR9612896	MID101.A0101	calculus	ancient_calculus	Human	Yes
Velsko2022	PRJEB52394	ERS11702813	ERR9612896	MID101.A0101	calculus	ancient_calculus	Human	Yes
Velsko2022	PRJEB52394	ERS11702814	ERR9612897	MID102.A0101	calculus	ancient_calculus	Human	Yes
Velsko2022	PRJEB52394	ERS11702814	ERR9612897	MID102.A0101	calculus	ancient_calculus	Human	Yes
Velsko2022	PRJEB52394	ERS11702814	ERR9612898	MID102.A0101	calculus	ancient_calculus	Human	Yes
Velsko2022	PRJEB52394	ERS11702814	ERR9612898	MID102.A0101	calculus	ancient_calculus	Human	Yes
Warinner2014	PRJNA216965	SRS473742	SRR957738	B61	calculus	ancient_calculus	Human	Yes
Warinner2014	PRJNA216965	SRS473743	SRR957739	B61	calculus	ancient_calculus	Human	Yes
Warinner2014	PRJNA216965	SRS473744	SRR957740	B61	calculus	ancient_calculus	Human	Yes
Warinner2014	PRJNA216965	SRS473745	SRR957741	B61	calculus	ancient_calculus	Human	Yes
Warinner2014	PRJNA216965	SRS473746	SRR957742	G12	calculus	ancient_calculus	Human	Yes
Warinner2014	PRJNA216965	SRS473747	SRR957743	G12	calculus	ancient_calculus	Human	Yes
Warinner2014	PRJNA216965	SRS473748	SRR957744	G12	calculus	ancient_calculus	Human	Yes
Warinner2014	PRJNA216965	SRS473749	SRR957745	G12	calculus	ancient_calculus	Human	Yes
Warinner2014	PRJNA216965	SRS473750	SRR957746	G12	calculus	ancient_calculus	Human	Yes
Weyrich2017	PRJNA685265	SRS7890498	SRR13263123	SRR13263123	calculus	ancient_calculus	Human	No
Weyrich2017	PRJNA685265	SRS7890496	SRR13263124	SRR13263124	calculus	ancient_calculus	Human	Yes
Weyrich2017	PRJNA685265	SRS7890491	SRR13263130	SRR13263130	calculus	ancient_calculus	Human	No
Weyrich2017	PRJNA685265	SRS7890487	SRR13263131	SRR13263131	calculus	ancient_calculus	Human	No
FellowsYates2021	PRJEB34569	ERS3774485	ERR3579819	VLC001.A0101	calculus	modern_calculus	Human	Yes
FellowsYates2021	PRJEB34569	ERS3774486	ERR3579820	VLC002.A0101	calculus	modern_calculus	Human	Yes
FellowsYates2021	PRJEB34569	ERS3774487	ERR3579821	VLC003.A0101	calculus	modern_calculus	Human	Yes
FellowsYates2021	PRJEB34569	ERS3774488	ERR3579822	VLC004.A0101	calculus	modern_calculus	Human	Yes
FellowsYates2021	PRJEB34569	ERS3774489	ERR3579823	VLC005.A0101	calculus	modern_calculus	Human	Yes
FellowsYates2021	PRJEB34569	ERS3774490	ERR3579824	VLC008.A0101	calculus	modern_calculus	Human	Yes
FellowsYates2021	PRJEB34569	ERS3774491	ERR3579825	VLC009.A0101	calculus	modern_calculus	Human	Yes
FellowsYates2021	PRJEB34569	ERS3774492	ERR3579826	VLC010.A0101	calculus	modern_calculus	Human	Yes
Velsko2018	PRJEB31185	ERS3395764	ERR3307045	JAE006.A0101	calculus	modern_calculus	Human	Yes
Velsko2018	PRJEB31185	ERS3395765	ERR3307046	JAE007.A0101	calculus	modern_calculus	Human	Yes
Velsko2018	PRJEB31185	ERS3395766	ERR3307047	JAE008.A0101	calculus	modern_calculus	Human	Yes
Velsko2018	PRJEB31185	ERS3395767	ERR3307048	JAE009.A0101	calculus	modern_calculus	Human	Yes
Velsko2018	PRJEB31185	ERS3395768	ERR3307049	JAE010.A0101	calculus	modern_calculus	Human	Yes
Velsko2018	PRJEB31185	ERS3395769	ERR3307050	JAE012.A0101	calculus	modern_calculus	Human	Yes
Velsko2018	PRJEB31185	ERS3395770	ERR3307051	JAE013.A0101	calculus	modern_calculus	Human	Yes
Velsko2018	PRJEB31185	ERS3395771	ERR3307052	JAE014.A0101	calculus	modern_calculus	Human	Yes
Velsko2018	PRJEB31185	ERS3395772	ERR3307053	JAE015.A0101	calculus	modern_calculus	Human	Yes
Velsko2018	PRJEB31185	ERS3395773	ERR3307054	JAE016.A0101	calculus	modern_calculus	Human	Yes
Brealey2020	PRJEB33363	ERS4545903	ERR4172564	Gb1-reg	calculus	non_human_primate	Gorilla	Yes
Brealey2020	PRJEB33363	ERS4545903	ERR4172564	Gb1-reg	calculus	non_human_primate	Gorilla	Yes
Brealey2020	PRJEB33363	ERS4545903	ERR4172564	Gb1-reg	calculus	non_human_primate	Gorilla	Yes
Brealey2020	PRJEB33363	ERS4545903	ERR4172564	Gb1-reg	calculus	non_human_primate	Gorilla	Yes
Brealey2020	PRJEB33363	ERS4545903	ERR4172565	Gb1-reg	calculus	non_human_primate	Gorilla	Yes
Brealey2020	PRJEB33363	ERS4545903	ERR4172565	Gb1-reg	calculus	non_human_primate	Gorilla	Yes
Brealey2020	PRJEB33363	ERS4545903	ERR4172565	Gb1-reg	calculus	non_human_primate	Gorilla	Yes
Brealey2020	PRJEB33363	ERS4545903	ERR4172565	Gb1-reg	calculus	non_human_primate	Gorilla	Yes
Brealey2020	PRJEB33363	ERS4545903	ERR4172752	Gb1-reg	calculus	non_human_primate	Gorilla	Yes
Brealey2020	PRJEB33363	ERS4545903	ERR4172752	Gb1-reg	calculus	non_human_primate	Gorilla	Yes
Brealey2020	PRJEB33363	ERS4545903	ERR4172752	Gb1-reg	calculus	non_human_primate	Gorilla	Yes
Brealey2020	PRJEB33363	ERS4545903	ERR4172752	Gb1-reg	calculus	non_human_primate	Gorilla	Yes
Brealey2020	PRJEB33363	ERS4545903	ERR4172754	Gb1-reg	calculus	non_human_primate	Gorilla	Yes
Brealey2020	PRJEB33363	ERS4545903	ERR4172754	Gb1-reg	calculus	non_human_primate	Gorilla	Yes
Brealey2020	PRJEB33363	ERS4545903	ERR4172754	Gb1-reg	calculus	non_human_primate	Gorilla	Yes
Brealey2020	PRJEB33363	ERS4545903	ERR4172754	Gb1-reg	calculus	non_human_primate	Gorilla	Yes
Brealey2020	PRJEB33363	ERS4545904	ERR4172756	Gb1-uv	calculus	non_human_primate	Gorilla	No
Brealey2020	PRJEB33363	ERS4545904	ERR4172756	Gb1-uv	calculus	non_human_primate	Gorilla	No
Brealey2020	PRJEB33363	ERS4545904	ERR4172756	Gb1-uv	calculus	non_human_primate	Gorilla	No
Brealey2020	PRJEB33363	ERS4545904	ERR4172756	Gb1-uv	calculus	non_human_primate	Gorilla	No
Brealey2020	PRJEB33363	ERS4545904	ERR4172758	Gb1-uv	calculus	non_human_primate	Gorilla	No
Brealey2020	PRJEB33363	ERS4545904	ERR4172758	Gb1-uv	calculus	non_human_primate	Gorilla	No
Brealey2020	PRJEB33363	ERS4545904	ERR4172758	Gb1-uv	calculus	non_human_primate	Gorilla	No
Brealey2020	PRJEB33363	ERS4545904	ERR4172758	Gb1-uv	calculus	non_human_primate	Gorilla	No
Brealey2020	PRJEB33363	ERS4545904	ERR4172761	Gb1-uv	calculus	non_human_primate	Gorilla	No
Brealey2020	PRJEB33363	ERS4545904	ERR4172761	Gb1-uv	calculus	non_human_primate	Gorilla	No
Brealey2020	PRJEB33363	ERS4545904	ERR4172761	Gb1-uv	calculus	non_human_primate	Gorilla	No
Brealey2020	PRJEB33363	ERS4545904	ERR4172761	Gb1-uv	calculus	non_human_primate	Gorilla	No
Brealey2020	PRJEB33363	ERS4545904	ERR4172763	Gb1-uv	calculus	non_human_primate	Gorilla	No
Brealey2020	PRJEB33363	ERS4545904	ERR4172763	Gb1-uv	calculus	non_human_primate	Gorilla	No
Brealey2020	PRJEB33363	ERS4545904	ERR4172763	Gb1-uv	calculus	non_human_primate	Gorilla	No
Brealey2020	PRJEB33363	ERS4545904	ERR4172763	Gb1-uv	calculus	non_human_primate	Gorilla	No
Brealey2020	PRJEB33363	ERS4545905	ERR4172766	Gb1-wash	calculus	non_human_primate	Gorilla	Yes
Brealey2020	PRJEB33363	ERS4545905	ERR4172766	Gb1-wash	calculus	non_human_primate	Gorilla	Yes
Brealey2020	PRJEB33363	ERS4545905	ERR4172766	Gb1-wash	calculus	non_human_primate	Gorilla	Yes
Brealey2020	PRJEB33363	ERS4545905	ERR4172766	Gb1-wash	calculus	non_human_primate	Gorilla	Yes
Brealey2020	PRJEB33363	ERS4545905	ERR4172783	Gb1-wash	calculus	non_human_primate	Gorilla	Yes
Brealey2020	PRJEB33363	ERS4545905	ERR4172783	Gb1-wash	calculus	non_human_primate	Gorilla	Yes
Brealey2020	PRJEB33363	ERS4545905	ERR4172783	Gb1-wash	calculus	non_human_primate	Gorilla	Yes
Brealey2020	PRJEB33363	ERS4545905	ERR4172783	Gb1-wash	calculus	non_human_primate	Gorilla	Yes
Brealey2020	PRJEB33363	ERS4545905	ERR4172788	Gb1-wash	calculus	non_human_primate	Gorilla	Yes
Brealey2020	PRJEB33363	ERS4545905	ERR4172788	Gb1-wash	calculus	non_human_primate	Gorilla	Yes
Brealey2020	PRJEB33363	ERS4545905	ERR4172788	Gb1-wash	calculus	non_human_primate	Gorilla	Yes
Brealey2020	PRJEB33363	ERS4545905	ERR4172788	Gb1-wash	calculus	non_human_primate	Gorilla	Yes
Brealey2020	PRJEB33363	ERS4545905	ERR4173082	Gb1-wash	calculus	non_human_primate	Gorilla	Yes
Brealey2020	PRJEB33363	ERS4545905	ERR4173082	Gb1-wash	calculus	non_human_primate	Gorilla	Yes
Brealey2020	PRJEB33363	ERS4545905	ERR4173082	Gb1-wash	calculus	non_human_primate	Gorilla	Yes
Brealey2020	PRJEB33363	ERS4545905	ERR4173082	Gb1-wash	calculus	non_human_primate	Gorilla	Yes
Brealey2020	PRJEB33363	ERS4545906	ERR4172789	Gb2-reg	calculus	non_human_primate	Gorilla	Yes
Brealey2020	PRJEB33363	ERS4545906	ERR4172789	Gb2-reg	calculus	non_human_primate	Gorilla	Yes
Brealey2020	PRJEB33363	ERS4545906	ERR4172789	Gb2-reg	calculus	non_human_primate	Gorilla	Yes
Brealey2020	PRJEB33363	ERS4545906	ERR4172789	Gb2-reg	calculus	non_human_primate	Gorilla	Yes
Brealey2020	PRJEB33363	ERS4545906	ERR4172797	Gb2-reg	calculus	non_human_primate	Gorilla	Yes
Brealey2020	PRJEB33363	ERS4545906	ERR4172797	Gb2-reg	calculus	non_human_primate	Gorilla	Yes
Brealey2020	PRJEB33363	ERS4545906	ERR4172797	Gb2-reg	calculus	non_human_primate	Gorilla	Yes
Brealey2020	PRJEB33363	ERS4545906	ERR4172797	Gb2-reg	calculus	non_human_primate	Gorilla	Yes
Brealey2020	PRJEB33363	ERS4545906	ERR4172799	Gb2-reg	calculus	non_human_primate	Gorilla	Yes
Brealey2020	PRJEB33363	ERS4545906	ERR4172799	Gb2-reg	calculus	non_human_primate	Gorilla	Yes
Brealey2020	PRJEB33363	ERS4545906	ERR4172799	Gb2-reg	calculus	non_human_primate	Gorilla	Yes
Brealey2020	PRJEB33363	ERS4545906	ERR4172799	Gb2-reg	calculus	non_human_primate	Gorilla	Yes
Brealey2020	PRJEB33363	ERS4545906	ERR4172800	Gb2-reg	calculus	non_human_primate	Gorilla	Yes
Brealey2020	PRJEB33363	ERS4545906	ERR4172800	Gb2-reg	calculus	non_human_primate	Gorilla	Yes
Brealey2020	PRJEB33363	ERS4545906	ERR4172800	Gb2-reg	calculus	non_human_primate	Gorilla	Yes
Brealey2020	PRJEB33363	ERS4545906	ERR4172800	Gb2-reg	calculus	non_human_primate	Gorilla	Yes
Brealey2020	PRJEB33363	ERS4545907	ERR4172802	Gb2-uv	calculus	non_human_primate	Gorilla	Yes
Brealey2020	PRJEB33363	ERS4545907	ERR4172802	Gb2-uv	calculus	non_human_primate	Gorilla	Yes
Brealey2020	PRJEB33363	ERS4545907	ERR4172802	Gb2-uv	calculus	non_human_primate	Gorilla	Yes
Brealey2020	PRJEB33363	ERS4545907	ERR4172802	Gb2-uv	calculus	non_human_primate	Gorilla	Yes
Brealey2020	PRJEB33363	ERS4545907	ERR4172804	Gb2-uv	calculus	non_human_primate	Gorilla	Yes
Brealey2020	PRJEB33363	ERS4545907	ERR4172804	Gb2-uv	calculus	non_human_primate	Gorilla	Yes
Brealey2020	PRJEB33363	ERS4545907	ERR4172804	Gb2-uv	calculus	non_human_primate	Gorilla	Yes
Brealey2020	PRJEB33363	ERS4545907	ERR4172804	Gb2-uv	calculus	non_human_primate	Gorilla	Yes
Brealey2020	PRJEB33363	ERS4545907	ERR4172806	Gb2-uv	calculus	non_human_primate	Gorilla	Yes
Brealey2020	PRJEB33363	ERS4545907	ERR4172806	Gb2-uv	calculus	non_human_primate	Gorilla	Yes
Brealey2020	PRJEB33363	ERS4545907	ERR4172806	Gb2-uv	calculus	non_human_primate	Gorilla	Yes
Brealey2020	PRJEB33363	ERS4545907	ERR4172806	Gb2-uv	calculus	non_human_primate	Gorilla	Yes
Brealey2020	PRJEB33363	ERS4545907	ERR4172808	Gb2-uv	calculus	non_human_primate	Gorilla	Yes
Brealey2020	PRJEB33363	ERS4545907	ERR4172808	Gb2-uv	calculus	non_human_primate	Gorilla	Yes
Brealey2020	PRJEB33363	ERS4545907	ERR4172808	Gb2-uv	calculus	non_human_primate	Gorilla	Yes
Brealey2020	PRJEB33363	ERS4545907	ERR4172808	Gb2-uv	calculus	non_human_primate	Gorilla	Yes
Brealey2020	PRJEB33363	ERS4545908	ERR4172809	Gb2-wash	calculus	non_human_primate	Gorilla	Yes
Brealey2020	PRJEB33363	ERS4545908	ERR4172809	Gb2-wash	calculus	non_human_primate	Gorilla	Yes
Brealey2020	PRJEB33363	ERS4545908	ERR4172809	Gb2-wash	calculus	non_human_primate	Gorilla	Yes
Brealey2020	PRJEB33363	ERS4545908	ERR4172809	Gb2-wash	calculus	non_human_primate	Gorilla	Yes
Brealey2020	PRJEB33363	ERS4545908	ERR4172811	Gb2-wash	calculus	non_human_primate	Gorilla	Yes
Brealey2020	PRJEB33363	ERS4545908	ERR4172811	Gb2-wash	calculus	non_human_primate	Gorilla	Yes
Brealey2020	PRJEB33363	ERS4545908	ERR4172811	Gb2-wash	calculus	non_human_primate	Gorilla	Yes
Brealey2020	PRJEB33363	ERS4545908	ERR4172811	Gb2-wash	calculus	non_human_primate	Gorilla	Yes
Brealey2020	PRJEB33363	ERS4545908	ERR4172813	Gb2-wash	calculus	non_human_primate	Gorilla	Yes
Brealey2020	PRJEB33363	ERS4545908	ERR4172813	Gb2-wash	calculus	non_human_primate	Gorilla	Yes
Brealey2020	PRJEB33363	ERS4545908	ERR4172813	Gb2-wash	calculus	non_human_primate	Gorilla	Yes
Brealey2020	PRJEB33363	ERS4545908	ERR4172813	Gb2-wash	calculus	non_human_primate	Gorilla	Yes
Brealey2020	PRJEB33363	ERS4545908	ERR4172814	Gb2-wash	calculus	non_human_primate	Gorilla	Yes
Brealey2020	PRJEB33363	ERS4545908	ERR4172814	Gb2-wash	calculus	non_human_primate	Gorilla	Yes
Brealey2020	PRJEB33363	ERS4545908	ERR4172814	Gb2-wash	calculus	non_human_primate	Gorilla	Yes
Brealey2020	PRJEB33363	ERS4545908	ERR4172814	Gb2-wash	calculus	non_human_primate	Gorilla	Yes
FellowsYates2021	PRJEB34569	ERS3774399	ERR3579699	ABM006.A0101	calculus	non_human_primate	Gorilla	Yes
FellowsYates2021	PRJEB34569	ERS3774426	ERR3579701	ABM007.A0101	calculus	non_human_primate	Chimpanzee	Yes
FellowsYates2021	PRJEB34569	ERS3774426	ERR3579700	ABM007.A0101	calculus	non_human_primate	Chimpanzee	Yes
FellowsYates2021	PRJEB34569	ERS3774427	ERR3579703	ABM008.A0101	calculus	non_human_primate	Chimpanzee	Yes
FellowsYates2021	PRJEB34569	ERS3774427	ERR3579702	ABM008.A0101	calculus	non_human_primate	Chimpanzee	Yes
FellowsYates2021	PRJEB34569	ERS3774407	ERR3579706	BIT001.A0101	calculus	non_human_primate	Gorilla	No
FellowsYates2021	PRJEB34569	ERS3774407	ERR3579705	BIT001.A0101	calculus	non_human_primate	Gorilla	No
FellowsYates2021	PRJEB34569	ERS3774412	ERR3579671	CDC005.A0101	calculus	non_human_primate	Chimpanzee	Yes
FellowsYates2021	PRJEB34569	ERS3774412	ERR3678173	CDC005.A0101	calculus	non_human_primate	Chimpanzee	Yes
FellowsYates2021	PRJEB34569	ERS3774413	ERR3579708	CDC006.A0101	calculus	non_human_primate	Chimpanzee	Yes
FellowsYates2021	PRJEB34569	ERS3774414	ERR3579709	CDC007.A0101	calculus	non_human_primate	Chimpanzee	No
FellowsYates2021	PRJEB34569	ERS3774415	ERR3579710	CDC008.A0101	calculus	non_human_primate	Chimpanzee	Yes
FellowsYates2021	PRJEB34569	ERS3774416	ERR3579711	CDC009.A0101	calculus	non_human_primate	Chimpanzee	Yes
FellowsYates2021	PRJEB34569	ERS3774417	ERR3579712	CDC010.A0101	calculus	non_human_primate	Chimpanzee	Yes
FellowsYates2021	PRJEB34569	ERS3774400	ERR3579713	DJA002.A0101	calculus	non_human_primate	Gorilla	Yes
FellowsYates2021	PRJEB34569	ERS3774428	ERR3579716	DJA006.A0101	calculus	non_human_primate	Chimpanzee	Yes
FellowsYates2021	PRJEB34569	ERS3774428	ERR3579715	DJA006.A0101	calculus	non_human_primate	Chimpanzee	Yes
FellowsYates2021	PRJEB34569	ERS3774429	ERR3579718	DJA007.A0101	calculus	non_human_primate	Chimpanzee	Yes
FellowsYates2021	PRJEB34569	ERS3774429	ERR3579717	DJA007.A0101	calculus	non_human_primate	Chimpanzee	Yes
FellowsYates2021	PRJEB34569	ERS3774401	ERR3579721	EBO001.A0101	calculus	non_human_primate	Gorilla	Yes
FellowsYates2021	PRJEB34569	ERS3774402	ERR3579722	EBO003.A0101	calculus	non_human_primate	Gorilla	Yes
FellowsYates2021	PRJEB34569	ERS3774430	ERR3579725	EBO008.A0101	calculus	non_human_primate	Chimpanzee	Yes
FellowsYates2021	PRJEB34569	ERS3774430	ERR3579724	EBO008.A0101	calculus	non_human_primate	Chimpanzee	Yes
FellowsYates2021	PRJEB34569	ERS3774431	ERR3579726	EBO009.A0101	calculus	non_human_primate	Chimpanzee	Yes
FellowsYates2021	PRJEB34569	ERS3774431	ERR3579727	EBO009.A0101	calculus	non_human_primate	Chimpanzee	Yes
FellowsYates2021	PRJEB34569	ERS3774408	ERR3579744	FDM001.A0101	calculus	non_human_primate	Gorilla	Yes
FellowsYates2021	PRJEB34569	ERS3774408	ERR3579743	FDM001.A0101	calculus	non_human_primate	Gorilla	Yes
FellowsYates2021	PRJEB34569	ERS3774403	ERR3579749	GDC002.A0101	calculus	non_human_primate	Gorilla	No
FellowsYates2021	PRJEB34569	ERS3774404	ERR3579750	GDC004.A0101	calculus	non_human_primate	Gorilla	No
FellowsYates2021	PRJEB34569	ERS3774405	ERR3579751	GDC005.A0101	calculus	non_human_primate	Gorilla	Yes
FellowsYates2021	PRJEB34569	ERS3774409	ERR3579756	IBA001.A0101	calculus	non_human_primate	Gorilla	No
FellowsYates2021	PRJEB34569	ERS3774409	ERR3579755	IBA001.A0101	calculus	non_human_primate	Gorilla	No
FellowsYates2021	PRJEB34569	ERS3774410	ERR3579758	IBA002.A0101	calculus	non_human_primate	Gorilla	No
FellowsYates2021	PRJEB34569	ERS3774410	ERR3579757	IBA002.A0101	calculus	non_human_primate	Gorilla	No
FellowsYates2021	PRJEB34569	ERS3774419	ERR3579761	KNP001.A0102	calculus	non_human_primate	Chimpanzee	Yes
FellowsYates2021	PRJEB34569	ERS3774420	ERR3579762	KNP003.A0102	calculus	non_human_primate	Chimpanzee	Yes
FellowsYates2021	PRJEB34569	ERS3774421	ERR3579765	KNP004.A0102	calculus	non_human_primate	Chimpanzee	Yes
FellowsYates2021	PRJEB34569	ERS3774422	ERR3579767	KNP005.A0102	calculus	non_human_primate	Chimpanzee	Yes
FellowsYates2021	PRJEB34569	ERS3774423	ERR3579768	KNP006.A0102	calculus	non_human_primate	Chimpanzee	Yes
FellowsYates2021	PRJEB34569	ERS3774424	ERR3579769	KNP007.A0102	calculus	non_human_primate	Chimpanzee	Yes
FellowsYates2021	PRJEB34569	ERS3774425	ERR3579772	KNP009.A0102	calculus	non_human_primate	Chimpanzee	Yes
FellowsYates2021	PRJEB34569	ERS3774406	ERR3579676	LOB001.A0101	calculus	non_human_primate	Gorilla	No
FellowsYates2021	PRJEB34569	ERS3774406	ERR3678175	LOB001.A0101	calculus	non_human_primate	Gorilla	No
FellowsYates2021	PRJEB34569	ERS3774383	ERR3579679	MTK001.A0101	calculus	non_human_primate	Gorilla	Yes
FellowsYates2021	PRJEB34569	ERS3774383	ERR3678178	MTK001.A0101	calculus	non_human_primate	Gorilla	Yes
FellowsYates2021	PRJEB34569	ERS3774386	ERR3678179	MTM003.A0101	calculus	non_human_primate	Gorilla	No
FellowsYates2021	PRJEB34569	ERS3774386	ERR3579680	MTM003.A0101	calculus	non_human_primate	Gorilla	No
FellowsYates2021	PRJEB34569	ERS3774398	ERR3579681	MTM010.A0101	calculus	non_human_primate	Gorilla	Yes
FellowsYates2021	PRJEB34569	ERS3774398	ERR3678180	MTM010.A0101	calculus	non_human_primate	Gorilla	Yes
FellowsYates2021	PRJEB34569	ERS3774392	ERR3579682	MTM011.A0101	calculus	non_human_primate	Gorilla	Yes
FellowsYates2021	PRJEB34569	ERS3774392	ERR3678181	MTM011.A0101	calculus	non_human_primate	Gorilla	Yes
FellowsYates2021	PRJEB34569	ERS3774393	ERR3579683	MTM012.A0101	calculus	non_human_primate	Gorilla	No
FellowsYates2021	PRJEB34569	ERS3774393	ERR3678182	MTM012.A0101	calculus	non_human_primate	Gorilla	No
FellowsYates2021	PRJEB34569	ERS3774394	ERR3579684	MTM013.A0101	calculus	non_human_primate	Gorilla	No
FellowsYates2021	PRJEB34569	ERS3774394	ERR3678183	MTM013.A0101	calculus	non_human_primate	Gorilla	No
FellowsYates2021	PRJEB34569	ERS3774395	ERR3579685	MTS001.A0101	calculus	non_human_primate	Gorilla	Yes
FellowsYates2021	PRJEB34569	ERS3774395	ERR3678184	MTS001.A0101	calculus	non_human_primate	Gorilla	Yes
FellowsYates2021	PRJEB34569	ERS3774396	ERR3579686	MTS002.A0101	calculus	non_human_primate	Gorilla	Yes
FellowsYates2021	PRJEB34569	ERS3774396	ERR3678185	MTS002.A0101	calculus	non_human_primate	Gorilla	Yes
FellowsYates2021	PRJEB34569	ERS3774397	ERR3579687	MTS003.A0101	calculus	non_human_primate	Gorilla	No
FellowsYates2021	PRJEB34569	ERS3774397	ERR3678186	MTS003.A0101	calculus	non_human_primate	Gorilla	No
FellowsYates2021	PRJEB34569	ERS3774378	ERR3579792	OME002.A0101	calculus	non_human_primate	Howler monkey	Yes
FellowsYates2021	PRJEB34569	ERS3774379	ERR3579794	OME003.A0101	calculus	non_human_primate	Howler monkey	Yes
FellowsYates2021	PRJEB34569	ERS3774380	ERR3579796	OME005.A0101	calculus	non_human_primate	Howler monkey	Yes
FellowsYates2021	PRJEB34569	ERS3774381	ERR3579798	OME007.A0101	calculus	non_human_primate	Howler monkey	Yes
FellowsYates2021	PRJEB34569	ERS3774382	ERR3579799	OME009.A0101	calculus	non_human_primate	Howler monkey	Yes
FellowsYates2021	PRJEB34569	ERS3774411	ERR3579829	WAL001.A0101	calculus	non_human_primate	Gorilla	No
FellowsYates2021	PRJEB34569	ERS3774411	ERR3579828	WAL001.A0101	calculus	non_human_primate	Gorilla	No
Moraitou2022	PRJEB49638	ERS9656246	ERR7919504	ERS9656246	calculus	non_human_primate	Gorilla	No
Moraitou2022	PRJEB49638	ERS9656246	ERR7919504	ERS9656246	calculus	non_human_primate	Gorilla	No
Moraitou2022	PRJEB49638	ERS9656246	ERR7919532	ERS9656246	calculus	non_human_primate	Gorilla	No
Moraitou2022	PRJEB49638	ERS9656246	ERR7919532	ERS9656246	calculus	non_human_primate	Gorilla	No
Moraitou2022	PRJEB49638	ERS9656247	ERR7919466	ERS9656247	calculus	non_human_primate	Gorilla	No
Moraitou2022	PRJEB49638	ERS9656247	ERR7919466	ERS9656247	calculus	non_human_primate	Gorilla	No
Moraitou2022	PRJEB49638	ERS9656247	ERR7919466	ERS9656247	calculus	non_human_primate	Gorilla	No
Moraitou2022	PRJEB49638	ERS9656247	ERR7919466	ERS9656247	calculus	non_human_primate	Gorilla	No
Moraitou2022	PRJEB49638	ERS9656247	ERR7919502	ERS9656247	calculus	non_human_primate	Gorilla	No
Moraitou2022	PRJEB49638	ERS9656247	ERR7919502	ERS9656247	calculus	non_human_primate	Gorilla	No
Moraitou2022	PRJEB49638	ERS9656247	ERR7919502	ERS9656247	calculus	non_human_primate	Gorilla	No
Moraitou2022	PRJEB49638	ERS9656247	ERR7919502	ERS9656247	calculus	non_human_primate	Gorilla	No
Moraitou2022	PRJEB49638	ERS9656247	ERR7919510	ERS9656247	calculus	non_human_primate	Gorilla	No
Moraitou2022	PRJEB49638	ERS9656247	ERR7919510	ERS9656247	calculus	non_human_primate	Gorilla	No
Moraitou2022	PRJEB49638	ERS9656247	ERR7919510	ERS9656247	calculus	non_human_primate	Gorilla	No
Moraitou2022	PRJEB49638	ERS9656247	ERR7919510	ERS9656247	calculus	non_human_primate	Gorilla	No
Moraitou2022	PRJEB49638	ERS9656247	ERR7919533	ERS9656247	calculus	non_human_primate	Gorilla	No
Moraitou2022	PRJEB49638	ERS9656247	ERR7919533	ERS9656247	calculus	non_human_primate	Gorilla	No
Moraitou2022	PRJEB49638	ERS9656247	ERR7919533	ERS9656247	calculus	non_human_primate	Gorilla	No
Moraitou2022	PRJEB49638	ERS9656247	ERR7919533	ERS9656247	calculus	non_human_primate	Gorilla	No
Moraitou2022	PRJEB49638	ERS9656248	ERR7919462	ERS9656248	calculus	non_human_primate	Gorilla	No
Moraitou2022	PRJEB49638	ERS9656248	ERR7919462	ERS9656248	calculus	non_human_primate	Gorilla	No
Moraitou2022	PRJEB49638	ERS9656248	ERR7919462	ERS9656248	calculus	non_human_primate	Gorilla	No
Moraitou2022	PRJEB49638	ERS9656248	ERR7919462	ERS9656248	calculus	non_human_primate	Gorilla	No
Moraitou2022	PRJEB49638	ERS9656248	ERR7919498	ERS9656248	calculus	non_human_primate	Gorilla	No
Moraitou2022	PRJEB49638	ERS9656248	ERR7919498	ERS9656248	calculus	non_human_primate	Gorilla	No
Moraitou2022	PRJEB49638	ERS9656248	ERR7919498	ERS9656248	calculus	non_human_primate	Gorilla	No
Moraitou2022	PRJEB49638	ERS9656248	ERR7919498	ERS9656248	calculus	non_human_primate	Gorilla	No
Moraitou2022	PRJEB49638	ERS9656248	ERR7919507	ERS9656248	calculus	non_human_primate	Gorilla	No
Moraitou2022	PRJEB49638	ERS9656248	ERR7919507	ERS9656248	calculus	non_human_primate	Gorilla	No
Moraitou2022	PRJEB49638	ERS9656248	ERR7919507	ERS9656248	calculus	non_human_primate	Gorilla	No
Moraitou2022	PRJEB49638	ERS9656248	ERR7919507	ERS9656248	calculus	non_human_primate	Gorilla	No
Moraitou2022	PRJEB49638	ERS9656248	ERR7919526	ERS9656248	calculus	non_human_primate	Gorilla	No
Moraitou2022	PRJEB49638	ERS9656248	ERR7919526	ERS9656248	calculus	non_human_primate	Gorilla	No
Moraitou2022	PRJEB49638	ERS9656248	ERR7919526	ERS9656248	calculus	non_human_primate	Gorilla	No
Moraitou2022	PRJEB49638	ERS9656248	ERR7919526	ERS9656248	calculus	non_human_primate	Gorilla	No
Moraitou2022	PRJEB49638	ERS9656249	ERR7919476	ERS9656249	calculus	non_human_primate	Gorilla	Yes
Moraitou2022	PRJEB49638	ERS9656249	ERR7919476	ERS9656249	calculus	non_human_primate	Gorilla	Yes
Moraitou2022	PRJEB49638	ERS9656249	ERR7919476	ERS9656249	calculus	non_human_primate	Gorilla	Yes
Moraitou2022	PRJEB49638	ERS9656249	ERR7919476	ERS9656249	calculus	non_human_primate	Gorilla	Yes
Moraitou2022	PRJEB49638	ERS9656249	ERR7919480	ERS9656249	calculus	non_human_primate	Gorilla	Yes
Moraitou2022	PRJEB49638	ERS9656249	ERR7919480	ERS9656249	calculus	non_human_primate	Gorilla	Yes
Moraitou2022	PRJEB49638	ERS9656249	ERR7919480	ERS9656249	calculus	non_human_primate	Gorilla	Yes
Moraitou2022	PRJEB49638	ERS9656249	ERR7919480	ERS9656249	calculus	non_human_primate	Gorilla	Yes
Moraitou2022	PRJEB49638	ERS9656249	ERR7919503	ERS9656249	calculus	non_human_primate	Gorilla	Yes
Moraitou2022	PRJEB49638	ERS9656249	ERR7919503	ERS9656249	calculus	non_human_primate	Gorilla	Yes
Moraitou2022	PRJEB49638	ERS9656249	ERR7919503	ERS9656249	calculus	non_human_primate	Gorilla	Yes
Moraitou2022	PRJEB49638	ERS9656249	ERR7919503	ERS9656249	calculus	non_human_primate	Gorilla	Yes
Moraitou2022	PRJEB49638	ERS9656249	ERR7919522	ERS9656249	calculus	non_human_primate	Gorilla	Yes
Moraitou2022	PRJEB49638	ERS9656249	ERR7919522	ERS9656249	calculus	non_human_primate	Gorilla	Yes
Moraitou2022	PRJEB49638	ERS9656249	ERR7919522	ERS9656249	calculus	non_human_primate	Gorilla	Yes
Moraitou2022	PRJEB49638	ERS9656249	ERR7919522	ERS9656249	calculus	non_human_primate	Gorilla	Yes
Moraitou2022	PRJEB49638	ERS9656250	ERR7919474	ERS9656250	calculus	non_human_primate	Gorilla	No
Moraitou2022	PRJEB49638	ERS9656250	ERR7919474	ERS9656250	calculus	non_human_primate	Gorilla	No
Moraitou2022	PRJEB49638	ERS9656250	ERR7919474	ERS9656250	calculus	non_human_primate	Gorilla	No
Moraitou2022	PRJEB49638	ERS9656250	ERR7919474	ERS9656250	calculus	non_human_primate	Gorilla	No
Moraitou2022	PRJEB49638	ERS9656250	ERR7919475	ERS9656250	calculus	non_human_primate	Gorilla	No
Moraitou2022	PRJEB49638	ERS9656250	ERR7919475	ERS9656250	calculus	non_human_primate	Gorilla	No
Moraitou2022	PRJEB49638	ERS9656250	ERR7919475	ERS9656250	calculus	non_human_primate	Gorilla	No
Moraitou2022	PRJEB49638	ERS9656250	ERR7919475	ERS9656250	calculus	non_human_primate	Gorilla	No
Moraitou2022	PRJEB49638	ERS9656250	ERR7919511	ERS9656250	calculus	non_human_primate	Gorilla	No
Moraitou2022	PRJEB49638	ERS9656250	ERR7919511	ERS9656250	calculus	non_human_primate	Gorilla	No
Moraitou2022	PRJEB49638	ERS9656250	ERR7919511	ERS9656250	calculus	non_human_primate	Gorilla	No
Moraitou2022	PRJEB49638	ERS9656250	ERR7919511	ERS9656250	calculus	non_human_primate	Gorilla	No
Moraitou2022	PRJEB49638	ERS9656250	ERR7919516	ERS9656250	calculus	non_human_primate	Gorilla	No
Moraitou2022	PRJEB49638	ERS9656250	ERR7919516	ERS9656250	calculus	non_human_primate	Gorilla	No
Moraitou2022	PRJEB49638	ERS9656250	ERR7919516	ERS9656250	calculus	non_human_primate	Gorilla	No
Moraitou2022	PRJEB49638	ERS9656250	ERR7919516	ERS9656250	calculus	non_human_primate	Gorilla	No
Moraitou2022	PRJEB49638	ERS9656251	ERR7919461	ERS9656251	calculus	non_human_primate	Gorilla	No
Moraitou2022	PRJEB49638	ERS9656251	ERR7919461	ERS9656251	calculus	non_human_primate	Gorilla	No
Moraitou2022	PRJEB49638	ERS9656251	ERR7919461	ERS9656251	calculus	non_human_primate	Gorilla	No
Moraitou2022	PRJEB49638	ERS9656251	ERR7919461	ERS9656251	calculus	non_human_primate	Gorilla	No
Moraitou2022	PRJEB49638	ERS9656251	ERR7919495	ERS9656251	calculus	non_human_primate	Gorilla	No
Moraitou2022	PRJEB49638	ERS9656251	ERR7919495	ERS9656251	calculus	non_human_primate	Gorilla	No
Moraitou2022	PRJEB49638	ERS9656251	ERR7919495	ERS9656251	calculus	non_human_primate	Gorilla	No
Moraitou2022	PRJEB49638	ERS9656251	ERR7919495	ERS9656251	calculus	non_human_primate	Gorilla	No
Moraitou2022	PRJEB49638	ERS9656251	ERR7919497	ERS9656251	calculus	non_human_primate	Gorilla	No
Moraitou2022	PRJEB49638	ERS9656251	ERR7919497	ERS9656251	calculus	non_human_primate	Gorilla	No
Moraitou2022	PRJEB49638	ERS9656251	ERR7919497	ERS9656251	calculus	non_human_primate	Gorilla	No
Moraitou2022	PRJEB49638	ERS9656251	ERR7919497	ERS9656251	calculus	non_human_primate	Gorilla	No
Moraitou2022	PRJEB49638	ERS9656251	ERR7919527	ERS9656251	calculus	non_human_primate	Gorilla	No
Moraitou2022	PRJEB49638	ERS9656251	ERR7919527	ERS9656251	calculus	non_human_primate	Gorilla	No
Moraitou2022	PRJEB49638	ERS9656251	ERR7919527	ERS9656251	calculus	non_human_primate	Gorilla	No
Moraitou2022	PRJEB49638	ERS9656251	ERR7919527	ERS9656251	calculus	non_human_primate	Gorilla	No
Moraitou2022	PRJEB49638	ERS9656252	ERR7919505	ERS9656252	calculus	non_human_primate	Gorilla	No
Moraitou2022	PRJEB49638	ERS9656252	ERR7919505	ERS9656252	calculus	non_human_primate	Gorilla	No
Moraitou2022	PRJEB49638	ERS9656252	ERR7919505	ERS9656252	calculus	non_human_primate	Gorilla	No
Moraitou2022	PRJEB49638	ERS9656252	ERR7919505	ERS9656252	calculus	non_human_primate	Gorilla	No
Moraitou2022	PRJEB49638	ERS9656252	ERR7919525	ERS9656252	calculus	non_human_primate	Gorilla	No
Moraitou2022	PRJEB49638	ERS9656252	ERR7919525	ERS9656252	calculus	non_human_primate	Gorilla	No
Moraitou2022	PRJEB49638	ERS9656252	ERR7919525	ERS9656252	calculus	non_human_primate	Gorilla	No
Moraitou2022	PRJEB49638	ERS9656252	ERR7919525	ERS9656252	calculus	non_human_primate	Gorilla	No
Moraitou2022	PRJEB49638	ERS9656252	ERR7919529	ERS9656252	calculus	non_human_primate	Gorilla	No
Moraitou2022	PRJEB49638	ERS9656252	ERR7919529	ERS9656252	calculus	non_human_primate	Gorilla	No
Moraitou2022	PRJEB49638	ERS9656252	ERR7919529	ERS9656252	calculus	non_human_primate	Gorilla	No
Moraitou2022	PRJEB49638	ERS9656252	ERR7919529	ERS9656252	calculus	non_human_primate	Gorilla	No
Moraitou2022	PRJEB49638	ERS9656252	ERR7919535	ERS9656252	calculus	non_human_primate	Gorilla	No
Moraitou2022	PRJEB49638	ERS9656252	ERR7919535	ERS9656252	calculus	non_human_primate	Gorilla	No
Moraitou2022	PRJEB49638	ERS9656252	ERR7919535	ERS9656252	calculus	non_human_primate	Gorilla	No
Moraitou2022	PRJEB49638	ERS9656252	ERR7919535	ERS9656252	calculus	non_human_primate	Gorilla	No
Moraitou2022	PRJEB49638	ERS9656253	ERR7919478	ERS9656253	calculus	non_human_primate	Gorilla	No
Moraitou2022	PRJEB49638	ERS9656253	ERR7919478	ERS9656253	calculus	non_human_primate	Gorilla	No
Moraitou2022	PRJEB49638	ERS9656253	ERR7919478	ERS9656253	calculus	non_human_primate	Gorilla	No
Moraitou2022	PRJEB49638	ERS9656253	ERR7919478	ERS9656253	calculus	non_human_primate	Gorilla	No
Moraitou2022	PRJEB49638	ERS9656253	ERR7919508	ERS9656253	calculus	non_human_primate	Gorilla	No
Moraitou2022	PRJEB49638	ERS9656253	ERR7919508	ERS9656253	calculus	non_human_primate	Gorilla	No
Moraitou2022	PRJEB49638	ERS9656253	ERR7919508	ERS9656253	calculus	non_human_primate	Gorilla	No
Moraitou2022	PRJEB49638	ERS9656253	ERR7919508	ERS9656253	calculus	non_human_primate	Gorilla	No
Moraitou2022	PRJEB49638	ERS9656253	ERR7919528	ERS9656253	calculus	non_human_primate	Gorilla	No
Moraitou2022	PRJEB49638	ERS9656253	ERR7919528	ERS9656253	calculus	non_human_primate	Gorilla	No
Moraitou2022	PRJEB49638	ERS9656253	ERR7919528	ERS9656253	calculus	non_human_primate	Gorilla	No
Moraitou2022	PRJEB49638	ERS9656253	ERR7919528	ERS9656253	calculus	non_human_primate	Gorilla	No
Moraitou2022	PRJEB49638	ERS9656253	ERR7919536	ERS9656253	calculus	non_human_primate	Gorilla	No
Moraitou2022	PRJEB49638	ERS9656253	ERR7919536	ERS9656253	calculus	non_human_primate	Gorilla	No
Moraitou2022	PRJEB49638	ERS9656253	ERR7919536	ERS9656253	calculus	non_human_primate	Gorilla	No
Moraitou2022	PRJEB49638	ERS9656253	ERR7919536	ERS9656253	calculus	non_human_primate	Gorilla	No
Moraitou2022	PRJEB49638	ERS9656254	ERR7919483	ERS9656254	calculus	non_human_primate	Gorilla	Yes
Moraitou2022	PRJEB49638	ERS9656254	ERR7919483	ERS9656254	calculus	non_human_primate	Gorilla	Yes
Moraitou2022	PRJEB49638	ERS9656254	ERR7919483	ERS9656254	calculus	non_human_primate	Gorilla	Yes
Moraitou2022	PRJEB49638	ERS9656254	ERR7919483	ERS9656254	calculus	non_human_primate	Gorilla	Yes
Moraitou2022	PRJEB49638	ERS9656254	ERR7919519	ERS9656254	calculus	non_human_primate	Gorilla	Yes
Moraitou2022	PRJEB49638	ERS9656254	ERR7919519	ERS9656254	calculus	non_human_primate	Gorilla	Yes
Moraitou2022	PRJEB49638	ERS9656254	ERR7919519	ERS9656254	calculus	non_human_primate	Gorilla	Yes
Moraitou2022	PRJEB49638	ERS9656254	ERR7919519	ERS9656254	calculus	non_human_primate	Gorilla	Yes
Moraitou2022	PRJEB49638	ERS9656254	ERR7919523	ERS9656254	calculus	non_human_primate	Gorilla	Yes
Moraitou2022	PRJEB49638	ERS9656254	ERR7919523	ERS9656254	calculus	non_human_primate	Gorilla	Yes
Moraitou2022	PRJEB49638	ERS9656254	ERR7919523	ERS9656254	calculus	non_human_primate	Gorilla	Yes
Moraitou2022	PRJEB49638	ERS9656254	ERR7919523	ERS9656254	calculus	non_human_primate	Gorilla	Yes
Moraitou2022	PRJEB49638	ERS9656254	ERR7919537	ERS9656254	calculus	non_human_primate	Gorilla	Yes
Moraitou2022	PRJEB49638	ERS9656254	ERR7919537	ERS9656254	calculus	non_human_primate	Gorilla	Yes
Moraitou2022	PRJEB49638	ERS9656254	ERR7919537	ERS9656254	calculus	non_human_primate	Gorilla	Yes
Moraitou2022	PRJEB49638	ERS9656254	ERR7919537	ERS9656254	calculus	non_human_primate	Gorilla	Yes
Moraitou2022	PRJEB49638	ERS9656255	ERR7919463	ERS9656255	calculus	non_human_primate	Gorilla	No
Moraitou2022	PRJEB49638	ERS9656255	ERR7919463	ERS9656255	calculus	non_human_primate	Gorilla	No
Moraitou2022	PRJEB49638	ERS9656255	ERR7919463	ERS9656255	calculus	non_human_primate	Gorilla	No
Moraitou2022	PRJEB49638	ERS9656255	ERR7919463	ERS9656255	calculus	non_human_primate	Gorilla	No
Moraitou2022	PRJEB49638	ERS9656255	ERR7919485	ERS9656255	calculus	non_human_primate	Gorilla	No
Moraitou2022	PRJEB49638	ERS9656255	ERR7919485	ERS9656255	calculus	non_human_primate	Gorilla	No
Moraitou2022	PRJEB49638	ERS9656255	ERR7919485	ERS9656255	calculus	non_human_primate	Gorilla	No
Moraitou2022	PRJEB49638	ERS9656255	ERR7919485	ERS9656255	calculus	non_human_primate	Gorilla	No
Moraitou2022	PRJEB49638	ERS9656255	ERR7919493	ERS9656255	calculus	non_human_primate	Gorilla	No
Moraitou2022	PRJEB49638	ERS9656255	ERR7919493	ERS9656255	calculus	non_human_primate	Gorilla	No
Moraitou2022	PRJEB49638	ERS9656255	ERR7919493	ERS9656255	calculus	non_human_primate	Gorilla	No
Moraitou2022	PRJEB49638	ERS9656255	ERR7919493	ERS9656255	calculus	non_human_primate	Gorilla	No
Moraitou2022	PRJEB49638	ERS9656255	ERR7919538	ERS9656255	calculus	non_human_primate	Gorilla	No
Moraitou2022	PRJEB49638	ERS9656255	ERR7919538	ERS9656255	calculus	non_human_primate	Gorilla	No
Moraitou2022	PRJEB49638	ERS9656255	ERR7919538	ERS9656255	calculus	non_human_primate	Gorilla	No
Moraitou2022	PRJEB49638	ERS9656255	ERR7919538	ERS9656255	calculus	non_human_primate	Gorilla	No
Moraitou2022	PRJEB49638	ERS9656256	ERR7919465	ERS9656256	calculus	non_human_primate	Gorilla	No
Moraitou2022	PRJEB49638	ERS9656256	ERR7919465	ERS9656256	calculus	non_human_primate	Gorilla	No
Moraitou2022	PRJEB49638	ERS9656256	ERR7919465	ERS9656256	calculus	non_human_primate	Gorilla	No
Moraitou2022	PRJEB49638	ERS9656256	ERR7919465	ERS9656256	calculus	non_human_primate	Gorilla	No
Moraitou2022	PRJEB49638	ERS9656256	ERR7919470	ERS9656256	calculus	non_human_primate	Gorilla	No
Moraitou2022	PRJEB49638	ERS9656256	ERR7919470	ERS9656256	calculus	non_human_primate	Gorilla	No
Moraitou2022	PRJEB49638	ERS9656256	ERR7919470	ERS9656256	calculus	non_human_primate	Gorilla	No
Moraitou2022	PRJEB49638	ERS9656256	ERR7919470	ERS9656256	calculus	non_human_primate	Gorilla	No
Moraitou2022	PRJEB49638	ERS9656256	ERR7919501	ERS9656256	calculus	non_human_primate	Gorilla	No
Moraitou2022	PRJEB49638	ERS9656256	ERR7919501	ERS9656256	calculus	non_human_primate	Gorilla	No
Moraitou2022	PRJEB49638	ERS9656256	ERR7919501	ERS9656256	calculus	non_human_primate	Gorilla	No
Moraitou2022	PRJEB49638	ERS9656256	ERR7919501	ERS9656256	calculus	non_human_primate	Gorilla	No
Moraitou2022	PRJEB49638	ERS9656256	ERR7919539	ERS9656256	calculus	non_human_primate	Gorilla	No
Moraitou2022	PRJEB49638	ERS9656256	ERR7919539	ERS9656256	calculus	non_human_primate	Gorilla	No
Moraitou2022	PRJEB49638	ERS9656256	ERR7919539	ERS9656256	calculus	non_human_primate	Gorilla	No
Moraitou2022	PRJEB49638	ERS9656256	ERR7919539	ERS9656256	calculus	non_human_primate	Gorilla	No
Moraitou2022	PRJEB49638	ERS9656257	ERR7919471	ERS9656257	calculus	non_human_primate	Gorilla	No
Moraitou2022	PRJEB49638	ERS9656257	ERR7919471	ERS9656257	calculus	non_human_primate	Gorilla	No
Moraitou2022	PRJEB49638	ERS9656257	ERR7919471	ERS9656257	calculus	non_human_primate	Gorilla	No
Moraitou2022	PRJEB49638	ERS9656257	ERR7919471	ERS9656257	calculus	non_human_primate	Gorilla	No
Moraitou2022	PRJEB49638	ERS9656257	ERR7919496	ERS9656257	calculus	non_human_primate	Gorilla	No
Moraitou2022	PRJEB49638	ERS9656257	ERR7919496	ERS9656257	calculus	non_human_primate	Gorilla	No
Moraitou2022	PRJEB49638	ERS9656257	ERR7919496	ERS9656257	calculus	non_human_primate	Gorilla	No
Moraitou2022	PRJEB49638	ERS9656257	ERR7919496	ERS9656257	calculus	non_human_primate	Gorilla	No
Moraitou2022	PRJEB49638	ERS9656257	ERR7919509	ERS9656257	calculus	non_human_primate	Gorilla	No
Moraitou2022	PRJEB49638	ERS9656257	ERR7919509	ERS9656257	calculus	non_human_primate	Gorilla	No
Moraitou2022	PRJEB49638	ERS9656257	ERR7919509	ERS9656257	calculus	non_human_primate	Gorilla	No
Moraitou2022	PRJEB49638	ERS9656257	ERR7919509	ERS9656257	calculus	non_human_primate	Gorilla	No
Moraitou2022	PRJEB49638	ERS9656257	ERR7919540	ERS9656257	calculus	non_human_primate	Gorilla	No
Moraitou2022	PRJEB49638	ERS9656257	ERR7919540	ERS9656257	calculus	non_human_primate	Gorilla	No
Moraitou2022	PRJEB49638	ERS9656257	ERR7919540	ERS9656257	calculus	non_human_primate	Gorilla	No
Moraitou2022	PRJEB49638	ERS9656257	ERR7919540	ERS9656257	calculus	non_human_primate	Gorilla	No
Moraitou2022	PRJEB49638	ERS9656258	ERR7919473	ERS9656258	calculus	non_human_primate	Gorilla	No
Moraitou2022	PRJEB49638	ERS9656258	ERR7919473	ERS9656258	calculus	non_human_primate	Gorilla	No
Moraitou2022	PRJEB49638	ERS9656258	ERR7919473	ERS9656258	calculus	non_human_primate	Gorilla	No
Moraitou2022	PRJEB49638	ERS9656258	ERR7919473	ERS9656258	calculus	non_human_primate	Gorilla	No
Moraitou2022	PRJEB49638	ERS9656258	ERR7919482	ERS9656258	calculus	non_human_primate	Gorilla	No
Moraitou2022	PRJEB49638	ERS9656258	ERR7919482	ERS9656258	calculus	non_human_primate	Gorilla	No
Moraitou2022	PRJEB49638	ERS9656258	ERR7919482	ERS9656258	calculus	non_human_primate	Gorilla	No
Moraitou2022	PRJEB49638	ERS9656258	ERR7919482	ERS9656258	calculus	non_human_primate	Gorilla	No
Moraitou2022	PRJEB49638	ERS9656258	ERR7919490	ERS9656258	calculus	non_human_primate	Gorilla	No
Moraitou2022	PRJEB49638	ERS9656258	ERR7919490	ERS9656258	calculus	non_human_primate	Gorilla	No
Moraitou2022	PRJEB49638	ERS9656258	ERR7919490	ERS9656258	calculus	non_human_primate	Gorilla	No
Moraitou2022	PRJEB49638	ERS9656258	ERR7919490	ERS9656258	calculus	non_human_primate	Gorilla	No
Moraitou2022	PRJEB49638	ERS9656258	ERR7919541	ERS9656258	calculus	non_human_primate	Gorilla	No
Moraitou2022	PRJEB49638	ERS9656258	ERR7919541	ERS9656258	calculus	non_human_primate	Gorilla	No
Moraitou2022	PRJEB49638	ERS9656258	ERR7919541	ERS9656258	calculus	non_human_primate	Gorilla	No
Moraitou2022	PRJEB49638	ERS9656258	ERR7919541	ERS9656258	calculus	non_human_primate	Gorilla	No
Moraitou2022	PRJEB49638	ERS9656259	ERR7919506	ERS9656259	calculus	non_human_primate	Gorilla	Yes
Moraitou2022	PRJEB49638	ERS9656259	ERR7919506	ERS9656259	calculus	non_human_primate	Gorilla	Yes
Moraitou2022	PRJEB49638	ERS9656259	ERR7919506	ERS9656259	calculus	non_human_primate	Gorilla	Yes
Moraitou2022	PRJEB49638	ERS9656259	ERR7919506	ERS9656259	calculus	non_human_primate	Gorilla	Yes
Moraitou2022	PRJEB49638	ERS9656259	ERR7919514	ERS9656259	calculus	non_human_primate	Gorilla	Yes
Moraitou2022	PRJEB49638	ERS9656259	ERR7919514	ERS9656259	calculus	non_human_primate	Gorilla	Yes
Moraitou2022	PRJEB49638	ERS9656259	ERR7919514	ERS9656259	calculus	non_human_primate	Gorilla	Yes
Moraitou2022	PRJEB49638	ERS9656259	ERR7919514	ERS9656259	calculus	non_human_primate	Gorilla	Yes
Moraitou2022	PRJEB49638	ERS9656259	ERR7919530	ERS9656259	calculus	non_human_primate	Gorilla	Yes
Moraitou2022	PRJEB49638	ERS9656259	ERR7919530	ERS9656259	calculus	non_human_primate	Gorilla	Yes
Moraitou2022	PRJEB49638	ERS9656259	ERR7919530	ERS9656259	calculus	non_human_primate	Gorilla	Yes
Moraitou2022	PRJEB49638	ERS9656259	ERR7919530	ERS9656259	calculus	non_human_primate	Gorilla	Yes
Moraitou2022	PRJEB49638	ERS9656259	ERR7919542	ERS9656259	calculus	non_human_primate	Gorilla	Yes
Moraitou2022	PRJEB49638	ERS9656259	ERR7919542	ERS9656259	calculus	non_human_primate	Gorilla	Yes
Moraitou2022	PRJEB49638	ERS9656259	ERR7919542	ERS9656259	calculus	non_human_primate	Gorilla	Yes
Moraitou2022	PRJEB49638	ERS9656259	ERR7919542	ERS9656259	calculus	non_human_primate	Gorilla	Yes
Moraitou2022	PRJEB49638	ERS9656260	ERR7919468	ERS9656260	calculus	non_human_primate	Gorilla	Yes
Moraitou2022	PRJEB49638	ERS9656260	ERR7919468	ERS9656260	calculus	non_human_primate	Gorilla	Yes
Moraitou2022	PRJEB49638	ERS9656260	ERR7919468	ERS9656260	calculus	non_human_primate	Gorilla	Yes
Moraitou2022	PRJEB49638	ERS9656260	ERR7919468	ERS9656260	calculus	non_human_primate	Gorilla	Yes
Moraitou2022	PRJEB49638	ERS9656260	ERR7919472	ERS9656260	calculus	non_human_primate	Gorilla	Yes
Moraitou2022	PRJEB49638	ERS9656260	ERR7919472	ERS9656260	calculus	non_human_primate	Gorilla	Yes
Moraitou2022	PRJEB49638	ERS9656260	ERR7919472	ERS9656260	calculus	non_human_primate	Gorilla	Yes
Moraitou2022	PRJEB49638	ERS9656260	ERR7919472	ERS9656260	calculus	non_human_primate	Gorilla	Yes
Moraitou2022	PRJEB49638	ERS9656260	ERR7919513	ERS9656260	calculus	non_human_primate	Gorilla	Yes
Moraitou2022	PRJEB49638	ERS9656260	ERR7919513	ERS9656260	calculus	non_human_primate	Gorilla	Yes
Moraitou2022	PRJEB49638	ERS9656260	ERR7919513	ERS9656260	calculus	non_human_primate	Gorilla	Yes
Moraitou2022	PRJEB49638	ERS9656260	ERR7919513	ERS9656260	calculus	non_human_primate	Gorilla	Yes
Moraitou2022	PRJEB49638	ERS9656260	ERR7919543	ERS9656260	calculus	non_human_primate	Gorilla	Yes
Moraitou2022	PRJEB49638	ERS9656260	ERR7919543	ERS9656260	calculus	non_human_primate	Gorilla	Yes
Moraitou2022	PRJEB49638	ERS9656260	ERR7919543	ERS9656260	calculus	non_human_primate	Gorilla	Yes
Moraitou2022	PRJEB49638	ERS9656260	ERR7919543	ERS9656260	calculus	non_human_primate	Gorilla	Yes
Moraitou2022	PRJEB49638	ERS9656261	ERR7919488	ERS9656261	calculus	non_human_primate	Gorilla	Yes
Moraitou2022	PRJEB49638	ERS9656261	ERR7919488	ERS9656261	calculus	non_human_primate	Gorilla	Yes
Moraitou2022	PRJEB49638	ERS9656261	ERR7919488	ERS9656261	calculus	non_human_primate	Gorilla	Yes
Moraitou2022	PRJEB49638	ERS9656261	ERR7919488	ERS9656261	calculus	non_human_primate	Gorilla	Yes
Moraitou2022	PRJEB49638	ERS9656261	ERR7919489	ERS9656261	calculus	non_human_primate	Gorilla	Yes
Moraitou2022	PRJEB49638	ERS9656261	ERR7919489	ERS9656261	calculus	non_human_primate	Gorilla	Yes
Moraitou2022	PRJEB49638	ERS9656261	ERR7919489	ERS9656261	calculus	non_human_primate	Gorilla	Yes
Moraitou2022	PRJEB49638	ERS9656261	ERR7919489	ERS9656261	calculus	non_human_primate	Gorilla	Yes
Moraitou2022	PRJEB49638	ERS9656261	ERR7919531	ERS9656261	calculus	non_human_primate	Gorilla	Yes
Moraitou2022	PRJEB49638	ERS9656261	ERR7919531	ERS9656261	calculus	non_human_primate	Gorilla	Yes
Moraitou2022	PRJEB49638	ERS9656261	ERR7919531	ERS9656261	calculus	non_human_primate	Gorilla	Yes
Moraitou2022	PRJEB49638	ERS9656261	ERR7919531	ERS9656261	calculus	non_human_primate	Gorilla	Yes
Moraitou2022	PRJEB49638	ERS9656261	ERR7919544	ERS9656261	calculus	non_human_primate	Gorilla	Yes
Moraitou2022	PRJEB49638	ERS9656261	ERR7919544	ERS9656261	calculus	non_human_primate	Gorilla	Yes
Moraitou2022	PRJEB49638	ERS9656261	ERR7919544	ERS9656261	calculus	non_human_primate	Gorilla	Yes
Moraitou2022	PRJEB49638	ERS9656261	ERR7919544	ERS9656261	calculus	non_human_primate	Gorilla	Yes
Moraitou2022	PRJEB49638	ERS9656262	ERR7919487	ERS9656262	calculus	non_human_primate	Gorilla	Yes
Moraitou2022	PRJEB49638	ERS9656262	ERR7919487	ERS9656262	calculus	non_human_primate	Gorilla	Yes
Moraitou2022	PRJEB49638	ERS9656262	ERR7919487	ERS9656262	calculus	non_human_primate	Gorilla	Yes
Moraitou2022	PRJEB49638	ERS9656262	ERR7919487	ERS9656262	calculus	non_human_primate	Gorilla	Yes
Moraitou2022	PRJEB49638	ERS9656262	ERR7919494	ERS9656262	calculus	non_human_primate	Gorilla	Yes
Moraitou2022	PRJEB49638	ERS9656262	ERR7919494	ERS9656262	calculus	non_human_primate	Gorilla	Yes
Moraitou2022	PRJEB49638	ERS9656262	ERR7919494	ERS9656262	calculus	non_human_primate	Gorilla	Yes
Moraitou2022	PRJEB49638	ERS9656262	ERR7919494	ERS9656262	calculus	non_human_primate	Gorilla	Yes
Moraitou2022	PRJEB49638	ERS9656262	ERR7919520	ERS9656262	calculus	non_human_primate	Gorilla	Yes
Moraitou2022	PRJEB49638	ERS9656262	ERR7919520	ERS9656262	calculus	non_human_primate	Gorilla	Yes
Moraitou2022	PRJEB49638	ERS9656262	ERR7919520	ERS9656262	calculus	non_human_primate	Gorilla	Yes
Moraitou2022	PRJEB49638	ERS9656262	ERR7919520	ERS9656262	calculus	non_human_primate	Gorilla	Yes
Moraitou2022	PRJEB49638	ERS9656262	ERR7919534	ERS9656262	calculus	non_human_primate	Gorilla	Yes
Moraitou2022	PRJEB49638	ERS9656262	ERR7919534	ERS9656262	calculus	non_human_primate	Gorilla	Yes
Moraitou2022	PRJEB49638	ERS9656262	ERR7919534	ERS9656262	calculus	non_human_primate	Gorilla	Yes
Moraitou2022	PRJEB49638	ERS9656262	ERR7919534	ERS9656262	calculus	non_human_primate	Gorilla	Yes
Moraitou2022	PRJEB49638	ERS9656263	ERR7919479	ERS9656263	calculus	non_human_primate	Gorilla	Yes
Moraitou2022	PRJEB49638	ERS9656263	ERR7919479	ERS9656263	calculus	non_human_primate	Gorilla	Yes
Moraitou2022	PRJEB49638	ERS9656263	ERR7919479	ERS9656263	calculus	non_human_primate	Gorilla	Yes
Moraitou2022	PRJEB49638	ERS9656263	ERR7919479	ERS9656263	calculus	non_human_primate	Gorilla	Yes
Moraitou2022	PRJEB49638	ERS9656263	ERR7919500	ERS9656263	calculus	non_human_primate	Gorilla	Yes
Moraitou2022	PRJEB49638	ERS9656263	ERR7919500	ERS9656263	calculus	non_human_primate	Gorilla	Yes
Moraitou2022	PRJEB49638	ERS9656263	ERR7919500	ERS9656263	calculus	non_human_primate	Gorilla	Yes
Moraitou2022	PRJEB49638	ERS9656263	ERR7919500	ERS9656263	calculus	non_human_primate	Gorilla	Yes
Moraitou2022	PRJEB49638	ERS9656263	ERR7919518	ERS9656263	calculus	non_human_primate	Gorilla	Yes
Moraitou2022	PRJEB49638	ERS9656263	ERR7919518	ERS9656263	calculus	non_human_primate	Gorilla	Yes
Moraitou2022	PRJEB49638	ERS9656263	ERR7919518	ERS9656263	calculus	non_human_primate	Gorilla	Yes
Moraitou2022	PRJEB49638	ERS9656263	ERR7919518	ERS9656263	calculus	non_human_primate	Gorilla	Yes
Moraitou2022	PRJEB49638	ERS9656263	ERR7919521	ERS9656263	calculus	non_human_primate	Gorilla	Yes
Moraitou2022	PRJEB49638	ERS9656263	ERR7919521	ERS9656263	calculus	non_human_primate	Gorilla	Yes
Moraitou2022	PRJEB49638	ERS9656263	ERR7919521	ERS9656263	calculus	non_human_primate	Gorilla	Yes
Moraitou2022	PRJEB49638	ERS9656263	ERR7919521	ERS9656263	calculus	non_human_primate	Gorilla	Yes
Moraitou2022	PRJEB49638	ERS9656264	ERR7919460	ERS9656264	calculus	non_human_primate	Gorilla	No
Moraitou2022	PRJEB49638	ERS9656264	ERR7919460	ERS9656264	calculus	non_human_primate	Gorilla	No
Moraitou2022	PRJEB49638	ERS9656264	ERR7919460	ERS9656264	calculus	non_human_primate	Gorilla	No
Moraitou2022	PRJEB49638	ERS9656264	ERR7919460	ERS9656264	calculus	non_human_primate	Gorilla	No
Moraitou2022	PRJEB49638	ERS9656264	ERR7919467	ERS9656264	calculus	non_human_primate	Gorilla	No
Moraitou2022	PRJEB49638	ERS9656264	ERR7919467	ERS9656264	calculus	non_human_primate	Gorilla	No
Moraitou2022	PRJEB49638	ERS9656264	ERR7919467	ERS9656264	calculus	non_human_primate	Gorilla	No
Moraitou2022	PRJEB49638	ERS9656264	ERR7919467	ERS9656264	calculus	non_human_primate	Gorilla	No
Moraitou2022	PRJEB49638	ERS9656264	ERR7919477	ERS9656264	calculus	non_human_primate	Gorilla	No
Moraitou2022	PRJEB49638	ERS9656264	ERR7919477	ERS9656264	calculus	non_human_primate	Gorilla	No
Moraitou2022	PRJEB49638	ERS9656264	ERR7919477	ERS9656264	calculus	non_human_primate	Gorilla	No
Moraitou2022	PRJEB49638	ERS9656264	ERR7919477	ERS9656264	calculus	non_human_primate	Gorilla	No
Moraitou2022	PRJEB49638	ERS9656264	ERR7919491	ERS9656264	calculus	non_human_primate	Gorilla	No
Moraitou2022	PRJEB49638	ERS9656264	ERR7919491	ERS9656264	calculus	non_human_primate	Gorilla	No
Moraitou2022	PRJEB49638	ERS9656264	ERR7919491	ERS9656264	calculus	non_human_primate	Gorilla	No
Moraitou2022	PRJEB49638	ERS9656264	ERR7919491	ERS9656264	calculus	non_human_primate	Gorilla	No
Moraitou2022	PRJEB49638	ERS9656265	ERR7919459	ERS9656265	calculus	non_human_primate	Gorilla	Yes
Moraitou2022	PRJEB49638	ERS9656265	ERR7919459	ERS9656265	calculus	non_human_primate	Gorilla	Yes
Moraitou2022	PRJEB49638	ERS9656265	ERR7919459	ERS9656265	calculus	non_human_primate	Gorilla	Yes
Moraitou2022	PRJEB49638	ERS9656265	ERR7919459	ERS9656265	calculus	non_human_primate	Gorilla	Yes
Moraitou2022	PRJEB49638	ERS9656265	ERR7919481	ERS9656265	calculus	non_human_primate	Gorilla	Yes
Moraitou2022	PRJEB49638	ERS9656265	ERR7919481	ERS9656265	calculus	non_human_primate	Gorilla	Yes
Moraitou2022	PRJEB49638	ERS9656265	ERR7919481	ERS9656265	calculus	non_human_primate	Gorilla	Yes
Moraitou2022	PRJEB49638	ERS9656265	ERR7919481	ERS9656265	calculus	non_human_primate	Gorilla	Yes
Moraitou2022	PRJEB49638	ERS9656265	ERR7919486	ERS9656265	calculus	non_human_primate	Gorilla	Yes
Moraitou2022	PRJEB49638	ERS9656265	ERR7919486	ERS9656265	calculus	non_human_primate	Gorilla	Yes
Moraitou2022	PRJEB49638	ERS9656265	ERR7919486	ERS9656265	calculus	non_human_primate	Gorilla	Yes
Moraitou2022	PRJEB49638	ERS9656265	ERR7919486	ERS9656265	calculus	non_human_primate	Gorilla	Yes
Moraitou2022	PRJEB49638	ERS9656265	ERR7919515	ERS9656265	calculus	non_human_primate	Gorilla	Yes
Moraitou2022	PRJEB49638	ERS9656265	ERR7919515	ERS9656265	calculus	non_human_primate	Gorilla	Yes
Moraitou2022	PRJEB49638	ERS9656265	ERR7919515	ERS9656265	calculus	non_human_primate	Gorilla	Yes
Moraitou2022	PRJEB49638	ERS9656265	ERR7919515	ERS9656265	calculus	non_human_primate	Gorilla	Yes
Moraitou2022	PRJEB49638	ERS9656266	ERR7919464	ERS9656266	calculus	non_human_primate	Gorilla	Yes
Moraitou2022	PRJEB49638	ERS9656266	ERR7919464	ERS9656266	calculus	non_human_primate	Gorilla	Yes
Moraitou2022	PRJEB49638	ERS9656266	ERR7919464	ERS9656266	calculus	non_human_primate	Gorilla	Yes
Moraitou2022	PRJEB49638	ERS9656266	ERR7919464	ERS9656266	calculus	non_human_primate	Gorilla	Yes
Moraitou2022	PRJEB49638	ERS9656266	ERR7919464	ERS9656266	calculus	non_human_primate	Gorilla	Yes
Moraitou2022	PRJEB49638	ERS9656266	ERR7919464	ERS9656266	calculus	non_human_primate	Gorilla	Yes
Moraitou2022	PRJEB49638	ERS9656266	ERR7919499	ERS9656266	calculus	non_human_primate	Gorilla	Yes
Moraitou2022	PRJEB49638	ERS9656266	ERR7919499	ERS9656266	calculus	non_human_primate	Gorilla	Yes
Moraitou2022	PRJEB49638	ERS9656266	ERR7919499	ERS9656266	calculus	non_human_primate	Gorilla	Yes
Moraitou2022	PRJEB49638	ERS9656266	ERR7919499	ERS9656266	calculus	non_human_primate	Gorilla	Yes
Moraitou2022	PRJEB49638	ERS9656266	ERR7919499	ERS9656266	calculus	non_human_primate	Gorilla	Yes
Moraitou2022	PRJEB49638	ERS9656266	ERR7919499	ERS9656266	calculus	non_human_primate	Gorilla	Yes
Moraitou2022	PRJEB49638	ERS9656266	ERR7919512	ERS9656266	calculus	non_human_primate	Gorilla	Yes
Moraitou2022	PRJEB49638	ERS9656266	ERR7919512	ERS9656266	calculus	non_human_primate	Gorilla	Yes
Moraitou2022	PRJEB49638	ERS9656266	ERR7919512	ERS9656266	calculus	non_human_primate	Gorilla	Yes
Moraitou2022	PRJEB49638	ERS9656266	ERR7919512	ERS9656266	calculus	non_human_primate	Gorilla	Yes
Moraitou2022	PRJEB49638	ERS9656266	ERR7919512	ERS9656266	calculus	non_human_primate	Gorilla	Yes
Moraitou2022	PRJEB49638	ERS9656266	ERR7919512	ERS9656266	calculus	non_human_primate	Gorilla	Yes
Moraitou2022	PRJEB49638	ERS9656266	ERR7919517	ERS9656266	calculus	non_human_primate	Gorilla	Yes
Moraitou2022	PRJEB49638	ERS9656266	ERR7919517	ERS9656266	calculus	non_human_primate	Gorilla	Yes
Moraitou2022	PRJEB49638	ERS9656266	ERR7919517	ERS9656266	calculus	non_human_primate	Gorilla	Yes
Moraitou2022	PRJEB49638	ERS9656266	ERR7919517	ERS9656266	calculus	non_human_primate	Gorilla	Yes
Moraitou2022	PRJEB49638	ERS9656266	ERR7919517	ERS9656266	calculus	non_human_primate	Gorilla	Yes
Moraitou2022	PRJEB49638	ERS9656266	ERR7919517	ERS9656266	calculus	non_human_primate	Gorilla	Yes
Moraitou2022	PRJEB49638	ERS9656266	ERR7919545	ERS9656266	calculus	non_human_primate	Gorilla	Yes
Moraitou2022	PRJEB49638	ERS9656266	ERR7919545	ERS9656266	calculus	non_human_primate	Gorilla	Yes
Moraitou2022	PRJEB49638	ERS9656266	ERR7919545	ERS9656266	calculus	non_human_primate	Gorilla	Yes
Moraitou2022	PRJEB49638	ERS9656266	ERR7919545	ERS9656266	calculus	non_human_primate	Gorilla	Yes
Moraitou2022	PRJEB49638	ERS9656266	ERR7919545	ERS9656266	calculus	non_human_primate	Gorilla	Yes
Moraitou2022	PRJEB49638	ERS9656266	ERR7919545	ERS9656266	calculus	non_human_primate	Gorilla	Yes
Moraitou2022	PRJEB49638	ERS9656266	ERR7919643	ERS9656266	calculus	non_human_primate	Gorilla	Yes
Moraitou2022	PRJEB49638	ERS9656266	ERR7919643	ERS9656266	calculus	non_human_primate	Gorilla	Yes
Moraitou2022	PRJEB49638	ERS9656266	ERR7919643	ERS9656266	calculus	non_human_primate	Gorilla	Yes
Moraitou2022	PRJEB49638	ERS9656266	ERR7919643	ERS9656266	calculus	non_human_primate	Gorilla	Yes
Moraitou2022	PRJEB49638	ERS9656266	ERR7919643	ERS9656266	calculus	non_human_primate	Gorilla	Yes
Moraitou2022	PRJEB49638	ERS9656266	ERR7919643	ERS9656266	calculus	non_human_primate	Gorilla	Yes
Moraitou2022	PRJEB49638	ERS9656267	ERR7919546	ERS9656267	calculus	non_human_primate	Gorilla	No
Moraitou2022	PRJEB49638	ERS9656267	ERR7919546	ERS9656267	calculus	non_human_primate	Gorilla	No
Moraitou2022	PRJEB49638	ERS9656267	ERR7919644	ERS9656267	calculus	non_human_primate	Gorilla	No
Moraitou2022	PRJEB49638	ERS9656267	ERR7919644	ERS9656267	calculus	non_human_primate	Gorilla	No
Moraitou2022	PRJEB49638	ERS9656268	ERR7919469	ERS9656268	calculus	non_human_primate	Gorilla	No
Moraitou2022	PRJEB49638	ERS9656268	ERR7919469	ERS9656268	calculus	non_human_primate	Gorilla	No
Moraitou2022	PRJEB49638	ERS9656268	ERR7919469	ERS9656268	calculus	non_human_primate	Gorilla	No
Moraitou2022	PRJEB49638	ERS9656268	ERR7919469	ERS9656268	calculus	non_human_primate	Gorilla	No
Moraitou2022	PRJEB49638	ERS9656268	ERR7919484	ERS9656268	calculus	non_human_primate	Gorilla	No
Moraitou2022	PRJEB49638	ERS9656268	ERR7919484	ERS9656268	calculus	non_human_primate	Gorilla	No
Moraitou2022	PRJEB49638	ERS9656268	ERR7919484	ERS9656268	calculus	non_human_primate	Gorilla	No
Moraitou2022	PRJEB49638	ERS9656268	ERR7919484	ERS9656268	calculus	non_human_primate	Gorilla	No
Moraitou2022	PRJEB49638	ERS9656268	ERR7919492	ERS9656268	calculus	non_human_primate	Gorilla	No
Moraitou2022	PRJEB49638	ERS9656268	ERR7919492	ERS9656268	calculus	non_human_primate	Gorilla	No
Moraitou2022	PRJEB49638	ERS9656268	ERR7919492	ERS9656268	calculus	non_human_primate	Gorilla	No
Moraitou2022	PRJEB49638	ERS9656268	ERR7919492	ERS9656268	calculus	non_human_primate	Gorilla	No
Moraitou2022	PRJEB49638	ERS9656268	ERR7919524	ERS9656268	calculus	non_human_primate	Gorilla	No
Moraitou2022	PRJEB49638	ERS9656268	ERR7919524	ERS9656268	calculus	non_human_primate	Gorilla	No
Moraitou2022	PRJEB49638	ERS9656268	ERR7919524	ERS9656268	calculus	non_human_primate	Gorilla	No
Moraitou2022	PRJEB49638	ERS9656268	ERR7919524	ERS9656268	calculus	non_human_primate	Gorilla	No
Moraitou2022	PRJEB49638	ERS9656269	ERR7919641	ERS9656269	calculus	non_human_primate	Gorilla	No
Moraitou2022	PRJEB49638	ERS9656269	ERR7919641	ERS9656269	calculus	non_human_primate	Gorilla	No
Moraitou2022	PRJEB49638	ERS9656269	ERR7919642	ERS9656269	calculus	non_human_primate	Gorilla	No
Moraitou2022	PRJEB49638	ERS9656269	ERR7919642	ERS9656269	calculus	non_human_primate	Gorilla	No
Moraitou2022	PRJEB49638	ERS9656270	ERR7919547	ERS9656270	calculus	non_human_primate	Gorilla	Yes
Moraitou2022	PRJEB49638	ERS9656270	ERR7919547	ERS9656270	calculus	non_human_primate	Gorilla	Yes
Moraitou2022	PRJEB49638	ERS9656270	ERR7919645	ERS9656270	calculus	non_human_primate	Gorilla	Yes
Moraitou2022	PRJEB49638	ERS9656270	ERR7919645	ERS9656270	calculus	non_human_primate	Gorilla	Yes
Moraitou2022	PRJEB49638	ERS9656271	ERR7919548	ERS9656271	calculus	non_human_primate	Gorilla	No
Moraitou2022	PRJEB49638	ERS9656271	ERR7919548	ERS9656271	calculus	non_human_primate	Gorilla	No
Moraitou2022	PRJEB49638	ERS9656271	ERR7919646	ERS9656271	calculus	non_human_primate	Gorilla	No
Moraitou2022	PRJEB49638	ERS9656271	ERR7919646	ERS9656271	calculus	non_human_primate	Gorilla	No
Ottoni2019	PRJEB34875	ERS3887046	ERR3609660	ANSP11833	calculus	non_human_primate	Baboon	Yes
Ottoni2019	PRJEB34875	ERS3887047	ERR3609661	ANSP3271	calculus	non_human_primate	Baboon	Yes
Ottoni2019	PRJEB34875	ERS3887040	ERR3609652	BB01	calculus	non_human_primate	Baboon	No
Ottoni2019	PRJEB34875	ERS3887041	ERR3609653	BB05	calculus	non_human_primate	Baboon	No
Ottoni2019	PRJEB34875	ERS3887041	ERR3609653	BB05	calculus	non_human_primate	Baboon	No
Ottoni2019	PRJEB34875	ERS3887041	ERR3609657	BB05	calculus	non_human_primate	Baboon	No
Ottoni2019	PRJEB34875	ERS3887041	ERR3609657	BB05	calculus	non_human_primate	Baboon	No
Ottoni2019	PRJEB34875	ERS4146337	ERR3728449	BB05-T06	calculus	non_human_primate	Baboon	No
Ottoni2019	PRJEB34875	ERS3887042	ERR3609654	BB06	calculus	non_human_primate	Baboon	No
Ottoni2019	PRJEB34875	ERS3887042	ERR3609654	BB06	calculus	non_human_primate	Baboon	No
Ottoni2019	PRJEB34875	ERS3887042	ERR3609658	BB06	calculus	non_human_primate	Baboon	No
Ottoni2019	PRJEB34875	ERS3887042	ERR3609658	BB06	calculus	non_human_primate	Baboon	No
Ottoni2019	PRJEB34875	ERS3887043	ERR3609655	BB08	calculus	non_human_primate	Baboon	No
Ottoni2019	PRJEB34875	ERS4146338	ERR3728450	BB08-T08	calculus	non_human_primate	Baboon	No
Ottoni2019	PRJEB34875	ERS3887044	ERR3609656	BB09	calculus	non_human_primate	Baboon	No
Ottoni2019	PRJEB34875	ERS3887045	ERR3609659	BB11	calculus	non_human_primate	Baboon	No
Ozga2019	PRJNA531027	SRS4625244	SRR8899218	02C	calculus	non_human_primate	Chimpanzee	Yes
Ozga2019	PRJNA531027	SRS4625243	SRR8899219	04C	calculus	non_human_primate	Chimpanzee	Yes
Ozga2019	PRJNA531027	SRS4625242	SRR8899220	05C	calculus	non_human_primate	Chimpanzee	Yes
Ozga2019	PRJNA531027	SRS4625241	SRR8899221	07C	calculus	non_human_primate	Chimpanzee	Yes
Ozga2019	PRJNA531027	SRS4625248	SRR8899214	13C	calculus	non_human_primate	Chimpanzee	Yes
Ozga2019	PRJNA531027	SRS4625247	SRR8899215	14C	calculus	non_human_primate	Chimpanzee	Yes
Ozga2019	PRJNA531027	SRS4625246	SRR8899216	16C	calculus	non_human_primate	Chimpanzee	Yes
Ozga2019	PRJNA531027	SRS4625245	SRR8899217	17C	calculus	non_human_primate	Chimpanzee	Yes
Ozga2019	PRJNA531027	SRS4625250	SRR8899212	18C	calculus	non_human_primate	Chimpanzee	Yes
Ozga2019	PRJNA531027	SRS4625249	SRR8899213	19C	calculus	non_human_primate	Chimpanzee	Yes
Ozga2019	PRJNA531027	SRS4625239	SRR8899223	20C	calculus	non_human_primate	Chimpanzee	Yes
Ozga2019	PRJNA531027	SRS4625238	SRR8899224	21C	calculus	non_human_primate	Chimpanzee	Yes
Ozga2019	PRJNA531027	SRS4625237	SRR8899225	22C	calculus	non_human_primate	Chimpanzee	Yes
Ozga2019	PRJNA531027	SRS4625236	SRR8899226	24C	calculus	non_human_primate	Chimpanzee	Yes
Ozga2019	PRJNA531027	SRS4625235	SRR8899227	25C	calculus	non_human_primate	Chimpanzee	Yes
Ozga2019	PRJNA531027	SRS4625234	SRR8899228	26C	calculus	non_human_primate	Chimpanzee	Yes
Ozga2019	PRJNA531027	SRS4625233	SRR8899229	27C	calculus	non_human_primate	Chimpanzee	Yes
Ozga2019	PRJNA531027	SRS4625232	SRR8899230	28C	calculus	non_human_primate	Chimpanzee	Yes
Ozga2019	PRJNA531027	SRS4625240	SRR8899222	29C	calculus	non_human_primate	Chimpanzee	Yes
Asangba2022	PRJNA795815	SRS11573376	SRR17524426	SRR17524426	oral_swab	non_human_primate	Galago	Yes
Asangba2022	PRJNA795815	SRS11573377	SRR17524425	SRR17524425	oral_swab	non_human_primate	Galago	Yes
Asangba2022	PRJNA795815	SRS11573378	SRR17524424	SRR17524424	oral_swab	non_human_primate	Galago	Yes
Asangba2022	PRJNA795815	SRS11573164	SRR17524200	SRR17524200	oral_swab	non_human_primate	Sifaka	Yes
Asangba2022	PRJNA795815	SRS11573166	SRR17524199	SRR17524199	oral_swab	non_human_primate	Sifaka	No
Asangba2022	PRJNA795815	SRS11573165	SRR17524198	SRR17524198	oral_swab	non_human_primate	Sifaka	Yes
Asangba2022	PRJNA795815	SRS11573168	SRR17524196	SRR17524196	oral_swab	non_human_primate	Sifaka	No
Asangba2022	PRJNA795815	SRS11573169	SRR17524195	SRR17524195	oral_swab	non_human_primate	Sifaka	No
Asangba2022	PRJNA795815	SRS11573608	SRR17524623	SRR17524623	oral_swab	non_human_primate	Sifaka	Yes
Asangba2022	PRJNA795815	SRS11573611	SRR17524622	SRR17524622	oral_swab	non_human_primate	Sifaka	No
Asangba2022	PRJNA795815	SRS11573610	SRR17524621	SRR17524621	oral_swab	non_human_primate	Sifaka	No
Asangba2022	PRJNA795815	SRS11573609	SRR17524620	SRR17524620	oral_swab	non_human_primate	Sifaka	No
Asangba2022	PRJNA795815	SRS11573612	SRR17524619	SRR17524619	oral_swab	non_human_primate	Sifaka	No
Asangba2022	PRJNA795815	SRS11573614	SRR17524618	SRR17524618	oral_swab	non_human_primate	Sifaka	No
Asangba2022	PRJNA795815	SRS11573380	SRR17524427	SRR17524427	oral_swab	non_human_primate	Galago	Yes
Asangba2022	PRJNA795815	SRS11573379	SRR17524423	SRR17524423	oral_swab	non_human_primate	Galago	Yes
Asangba2022	PRJNA795815	SRS11573381	SRR17524421	SRR17524421	oral_swab	non_human_primate	Galago	No
Asangba2022	PRJNA795815	SRS11573384	SRR17524420	SRR17524420	oral_swab	non_human_primate	Galago	No
Asangba2022	PRJNA795815	SRS11573401	SRR17524403	SRR17524403	oral_swab	non_human_primate	Howler Monkey	Yes
Asangba2022	PRJNA795815	SRS11573402	SRR17524402	SRR17524402	oral_swab	non_human_primate	Howler Monkey	Yes
Asangba2022	PRJNA795815	SRS11573403	SRR17524400	SRR17524400	oral_swab	non_human_primate	Howler Monkey	Yes
Asangba2022	PRJNA795815	SRS11573404	SRR17524399	SRR17524399	oral_swab	non_human_primate	Howler Monkey	No
Asangba2022	PRJNA795815	SRS11573405	SRR17524398	SRR17524398	oral_swab	non_human_primate	Howler Monkey	Yes
Asangba2022	PRJNA795815	SRS11573407	SRR17524401	SRR17524401	oral_swab	non_human_primate	Howler Monkey	Yes
Asangba2022	PRJNA795815	SRS11573383	SRR17524418	SRR17524418	oral_swab	non_human_primate	Galago	No
Asangba2022	PRJNA795815	SRS11573633	SRR17524598	SRR17524598	oral_swab	non_human_primate	Sifaka	No
Asangba2022	PRJNA795815	SRS11573024	SRR17523907	SRR17523907	oral_swab	non_human_primate	Titi Monkey	Yes
Asangba2022	PRJNA795815	SRS11573733	SRR17524498	SRR17524498	oral_swab	non_human_primate	Sifaka	No
Asangba2022	PRJNA795815	SRS11573256	SRR17524105	SRR17524105	oral_swab	non_human_primate	Chimpanzee	Yes
Asangba2022	PRJNA795815	SRS11572767	SRR17523822	SRR17523822	oral_swab	non_human_primate	Titi Monkey	Yes
Asangba2022	PRJNA795815	SRS11573038	SRR17523894	SRR17523894	oral_swab	non_human_primate	Titi Monkey	Yes
Asangba2022	PRJNA795815	SRS11572756	SRR17523833	SRR17523833	oral_swab	non_human_primate	Titi Monkey	Yes
Asangba2022	PRJNA795815	SRS11573046	SRR17523885	SRR17523885	oral_swab	non_human_primate	Titi Monkey	Yes
Asangba2022	PRJNA795815	SRS11573643	SRR17524588	SRR17524588	oral_swab	non_human_primate	Sifaka	No
Asangba2022	PRJNA795815	SRS11573041	SRR17523889	SRR17523889	oral_swab	non_human_primate	Titi Monkey	Yes
Asangba2022	PRJNA795815	SRS11573720	SRR17524511	SRR17524511	oral_swab	non_human_primate	Titi Monkey	Yes
Asangba2022	PRJNA795815	SRS11573658	SRR17524573	SRR17524573	oral_swab	non_human_primate	Chimpanzee	No
Asangba2022	PRJNA795815	SRS11573634	SRR17524597	SRR17524597	oral_swab	non_human_primate	Sifaka	No
Asangba2022	PRJNA795815	SRS11573447	SRR17524355	SRR17524355	oral_swab	non_human_primate	Mangabey	Yes
Asangba2022	PRJNA795815	SRS11573703	SRR17524526	SRR17524526	oral_swab	non_human_primate	Chimpanzee	Yes
Asangba2022	PRJNA795815	SRS11572967	SRR17523964	SRR17523964	oral_swab	non_human_primate	Chimpanzee	Yes
Asangba2022	PRJNA795815	SRS11573489	SRR17524312	SRR17524312	oral_swab	non_human_primate	Chimpanzee	Yes
Asangba2022	PRJNA795815	SRS11573717	SRR17524513	SRR17524513	oral_swab	non_human_primate	Titi Monkey	Yes
Asangba2022	PRJNA795815	SRS11572960	SRR17523970	SRR17523970	oral_swab	non_human_primate	Chimpanzee	Yes
Asangba2022	PRJNA795815	SRS11573037	SRR17523893	SRR17523893	oral_swab	non_human_primate	Titi Monkey	Yes
Asangba2022	PRJNA795815	SRS11572949	SRR17523980	SRR17523980	oral_swab	non_human_primate	Chimpanzee	Yes
Asangba2022	PRJNA795815	SRS11573714	SRR17524517	SRR17524517	oral_swab	non_human_primate	Titi Monkey	Yes
Asangba2022	PRJNA795815	SRS11573122	SRR17524244	SRR17524244	oral_swab	non_human_primate	Galago	No
Asangba2022	PRJNA795815	SRS11573369	SRR17524433	SRR17524433	oral_swab	non_human_primate	Galago	No
Asangba2022	PRJNA795815	SRS11572761	SRR17523828	SRR17523828	oral_swab	non_human_primate	Titi Monkey	No
Asangba2022	PRJNA795815	SRS11573725	SRR17524506	SRR17524506	oral_swab	non_human_primate	Titi Monkey	Yes
Asangba2022	PRJNA795815	SRS11573043	SRR17523888	SRR17523888	oral_swab	non_human_primate	Titi Monkey	Yes
Asangba2022	PRJNA795815	SRS11573681	SRR17524549	SRR17524549	oral_swab	non_human_primate	Chimpanzee	Yes
Asangba2022	PRJNA795815	SRS11573716	SRR17524515	SRR17524515	oral_swab	non_human_primate	Titi Monkey	Yes
Asangba2022	PRJNA795815	SRS11573712	SRR17524520	SRR17524520	oral_swab	non_human_primate	Titi Monkey	Yes
Asangba2022	PRJNA795815	SRS11573459	SRR17524346	SRR17524346	oral_swab	non_human_primate	Chimpanzee	Yes
Asangba2022	PRJNA795815	SRS11572754	SRR17523835	SRR17523835	oral_swab	non_human_primate	Titi Monkey	Yes
Asangba2022	PRJNA795815	SRS11573025	SRR17523906	SRR17523906	oral_swab	non_human_primate	Titi Monkey	No
Asangba2022	PRJNA795815	SRS11573231	SRR17524129	SRR17524129	oral_swab	non_human_primate	Chimpanzee	Yes
Asangba2022	PRJNA795815	SRS11572770	SRR17523819	SRR17523819	oral_swab	non_human_primate	Titi Monkey	Yes
Asangba2022	PRJNA795815	SRS11572759	SRR17523830	SRR17523830	oral_swab	non_human_primate	Titi Monkey	Yes
Asangba2022	PRJNA795815	SRS11572763	SRR17523826	SRR17523826	oral_swab	non_human_primate	Titi Monkey	Yes
Asangba2022	PRJNA795815	SRS11573448	SRR17524353	SRR17524353	oral_swab	non_human_primate	Mangabey	Yes
Asangba2022	PRJNA795815	SRS11573044	SRR17523886	SRR17523886	oral_swab	non_human_primate	Titi Monkey	Yes
Asangba2022	PRJNA795815	SRS11572768	SRR17523821	SRR17523821	oral_swab	non_human_primate	Chimpanzee	Yes
Asangba2022	PRJNA795815	SRS11573031	SRR17523900	SRR17523900	oral_swab	non_human_primate	Titi Monkey	Yes
Asangba2022	PRJNA795815	SRS11573028	SRR17523904	SRR17523904	oral_swab	non_human_primate	Titi Monkey	Yes
Asangba2022	PRJNA795815	SRS11572760	SRR17523829	SRR17523829	oral_swab	non_human_primate	Titi Monkey	Yes
Asangba2022	PRJNA795815	SRS11573129	SRR17524235	SRR17524235	oral_swab	non_human_primate	Gibbon	Yes
Asangba2022	PRJNA795815	SRS11573449	SRR17524352	SRR17524352	oral_swab	non_human_primate	Mangabey	Yes
Asangba2022	PRJNA795815	SRS11573432	SRR17524368	SRR17524368	oral_swab	non_human_primate	Mangabey	Yes
Asangba2022	PRJNA795815	SRS11573434	SRR17524369	SRR17524369	oral_swab	non_human_primate	Mangabey	Yes
Asangba2022	PRJNA795815	SRS11573433	SRR17524370	SRR17524370	oral_swab	non_human_primate	Mangabey	No
Asangba2022	PRJNA795815	SRS11573271	SRR17524371	SRR17524371	oral_swab	non_human_primate	Mangabey	No
Asangba2022	PRJNA795815	SRS11573269	SRR17524092	SRR17524092	oral_swab	non_human_primate	Mangabey	Yes
Asangba2022	PRJNA795815	SRS11573270	SRR17524093	SRR17524093	oral_swab	non_human_primate	Mangabey	Yes
Asangba2022	PRJNA795815	SRS11573267	SRR17524095	SRR17524095	oral_swab	non_human_primate	Mangabey	No
Asangba2022	PRJNA795815	SRS11573266	SRR17524096	SRR17524096	oral_swab	non_human_primate	Mangabey	Yes
Asangba2022	PRJNA795815	SRS11573264	SRR17524098	SRR17524098	oral_swab	non_human_primate	Mangabey	Yes
Asangba2022	PRJNA795815	SRS11573265	SRR17524097	SRR17524097	oral_swab	non_human_primate	Mangabey	No
Asangba2022	PRJNA795815	SRS11573446	SRR17524356	SRR17524356	oral_swab	non_human_primate	Mangabey	No
Asangba2022	PRJNA795815	SRS11573435	SRR17524367	SRR17524367	oral_swab	non_human_primate	Mangabey	No
Asangba2022	PRJNA795815	SRS11573445	SRR17524357	SRR17524357	oral_swab	non_human_primate	Mangabey	Yes
Asangba2022	PRJNA795815	SRS11573441	SRR17524362	SRR17524362	oral_swab	non_human_primate	Mangabey	Yes
Asangba2022	PRJNA795815	SRS11573443	SRR17524359	SRR17524359	oral_swab	non_human_primate	Mangabey	No
Asangba2022	PRJNA795815	SRS11573444	SRR17524358	SRR17524358	oral_swab	non_human_primate	Mangabey	Yes
Asangba2022	PRJNA795815	SRS11573437	SRR17524364	SRR17524364	oral_swab	non_human_primate	Mangabey	No
Asangba2022	PRJNA795815	SRS11573442	SRR17524360	SRR17524360	oral_swab	non_human_primate	Mangabey	No
Asangba2022	PRJNA795815	SRS11573438	SRR17524365	SRR17524365	oral_swab	non_human_primate	Mangabey	Yes
Asangba2022	PRJNA795815	SRS11573440	SRR17524361	SRR17524361	oral_swab	non_human_primate	Mangabey	No
Asangba2022	PRJNA795815	SRS11573436	SRR17524366	SRR17524366	oral_swab	non_human_primate	Mangabey	Yes
Asangba2022	PRJNA795815	SRS11572762	SRR17523827	SRR17523827	oral_swab	non_human_primate	Titi Monkey	Yes
Asangba2022	PRJNA795815	SRS11573718	SRR17524514	SRR17524514	oral_swab	non_human_primate	Titi Monkey	Yes
Asangba2022	PRJNA795815	SRS11573726	SRR17524505	SRR17524505	oral_swab	non_human_primate	Titi Monkey	Yes
Asangba2022	PRJNA795815	SRS11573047	SRR17523883	SRR17523883	oral_swab	non_human_primate	Titi Monkey	Yes
Asangba2022	PRJNA795815	SRS11572755	SRR17523834	SRR17523834	oral_swab	non_human_primate	Titi Monkey	Yes
Asangba2022	PRJNA795815	SRS11573042	SRR17523890	SRR17523890	oral_swab	non_human_primate	Titi Monkey	No
Asangba2022	PRJNA795815	SRS11573727	SRR17524504	SRR17524504	oral_swab	non_human_primate	Titi Monkey	Yes
Asangba2022	PRJNA795815	SRS11573029	SRR17523901	SRR17523901	oral_swab	non_human_primate	Titi Monkey	Yes
Asangba2022	PRJNA795815	SRS11573722	SRR17524508	SRR17524508	oral_swab	non_human_primate	Titi Monkey	Yes
Asangba2022	PRJNA795815	SRS11573713	SRR17524519	SRR17524519	oral_swab	non_human_primate	Titi Monkey	Yes
Asangba2022	PRJNA795815	SRS11572771	SRR17523818	SRR17523818	oral_swab	non_human_primate	Titi Monkey	Yes
Asangba2022	PRJNA795815	SRS11572871	SRR17524057	SRR17524057	oral_swab	non_human_primate	Sifaka	No
Asangba2022	PRJNA795815	SRS11572875	SRR17524053	SRR17524053	oral_swab	non_human_primate	Sifaka	No
Asangba2022	PRJNA795815	SRS11573640	SRR17524590	SRR17524590	oral_swab	non_human_primate	Sifaka	No
Asangba2022	PRJNA795815	SRS11573027	SRR17523903	SRR17523903	oral_swab	non_human_primate	Chimpanzee	Yes
Asangba2022	PRJNA795815	SRS11573470	SRR17524332	SRR17524332	oral_swab	non_human_primate	Chimpanzee	Yes
Asangba2022	PRJNA795815	SRS11572874	SRR17524054	SRR17524054	oral_swab	non_human_primate	Sifaka	Yes
Asangba2022	PRJNA795815	SRS11573022	SRR17523909	SRR17523909	oral_swab	non_human_primate	Titi Monkey	Yes
Asangba2022	PRJNA795815	SRS11572764	SRR17523825	SRR17523825	oral_swab	non_human_primate	Titi Monkey	Yes
Asangba2022	PRJNA795815	SRS11573636	SRR17524596	SRR17524596	oral_swab	non_human_primate	Sifaka	Yes
Asangba2022	PRJNA795815	SRS11572757	SRR17523832	SRR17523832	oral_swab	non_human_primate	Chimpanzee	Yes
Asangba2022	PRJNA795815	SRS11572933	SRR17523999	SRR17523999	oral_swab	non_human_primate	Chimpanzee	Yes
Asangba2022	PRJNA795815	SRS11573243	SRR17524122	SRR17524122	oral_swab	non_human_primate	Chimpanzee	Yes
Asangba2022	PRJNA795815	SRS11572944	SRR17524155	SRR17524155	oral_swab	non_human_primate	Chimpanzee	Yes
Asangba2022	PRJNA795815	SRS11572992	SRR17523938	SRR17523938	oral_swab	non_human_primate	Chimpanzee	Yes
Asangba2022	PRJNA795815	SRS11572749	SRR17523838	SRR17523838	oral_swab	non_human_primate	Chimpanzee	Yes
Asangba2022	PRJNA795815	SRS11573648	SRR17524583	SRR17524583	oral_swab	non_human_primate	Mangabey	Yes
Asangba2022	PRJNA795815	SRS11573646	SRR17524585	SRR17524585	oral_swab	non_human_primate	Sifaka	Yes
Asangba2022	PRJNA795815	SRS11572772	SRR17523817	SRR17523817	oral_swab	non_human_primate	Titi Monkey	Yes
Asangba2022	PRJNA795815	SRS11572773	SRR17523815	SRR17523815	oral_swab	non_human_primate	Titi Monkey	Yes
Asangba2022	PRJNA795815	SRS11573710	SRR17524521	SRR17524521	oral_swab	non_human_primate	Titi Monkey	Yes
Asangba2022	PRJNA795815	SRS11573023	SRR17523908	SRR17523908	oral_swab	non_human_primate	Titi Monkey	Yes
Asangba2022	PRJNA795815	SRS11573735	SRR17524496	SRR17524496	oral_swab	non_human_primate	Sifaka	Yes
Asangba2022	PRJNA795815	SRS11573268	SRR17524094	SRR17524094	oral_swab	non_human_primate	Chimpanzee	Yes
Asangba2022	PRJNA795815	SRS11573715	SRR17524516	SRR17524516	oral_swab	non_human_primate	Titi Monkey	Yes
Asangba2022	PRJNA795815	SRS11573737	SRR17523844	SRR17523844	oral_swab	non_human_primate	Sifaka	No
Asangba2022	PRJNA795815	SRS11572765	SRR17523824	SRR17523824	oral_swab	non_human_primate	Titi Monkey	No
Asangba2022	PRJNA795815	SRS11573059	SRR17523871	SRR17523871	oral_swab	non_human_primate	Chimpanzee	Yes
Asangba2022	PRJNA795815	SRS11573728	SRR17524502	SRR17524502	oral_swab	non_human_primate	Titi Monkey	Yes
Asangba2022	PRJNA795815	SRS11573026	SRR17523905	SRR17523905	oral_swab	non_human_primate	Chimpanzee	Yes
Asangba2022	PRJNA795815	SRS11573639	SRR17524591	SRR17524591	oral_swab	non_human_primate	Sifaka	Yes
Asangba2022	PRJNA795815	SRS11573628	SRR17524603	SRR17524603	oral_swab	non_human_primate	Sifaka	No
Asangba2022	PRJNA795815	SRS11572758	SRR17523831	SRR17523831	oral_swab	non_human_primate	Titi Monkey	Yes
Asangba2022	PRJNA795815	SRS11573519	SRR17524281	SRR17524281	oral_swab	non_human_primate	Chimpanzee	Yes
Asangba2022	PRJNA795815	SRS11573040	SRR17523891	SRR17523891	oral_swab	non_human_primate	Chimpanzee	Yes
Asangba2022	PRJNA795815	SRS11573694	SRR17524538	SRR17524538	oral_swab	non_human_primate	Chimpanzee	Yes
Asangba2022	PRJNA795815	SRS11573495	SRR17524305	SRR17524305	oral_swab	non_human_primate	Chimpanzee	Yes
Asangba2022	PRJNA795815	SRS11573537	SRR17524695	SRR17524695	oral_swab	non_human_primate	Chimpanzee	Yes
Asangba2022	PRJNA795815	SRS11572766	SRR17523823	SRR17523823	oral_swab	non_human_primate	Titi Monkey	Yes
Asangba2022	PRJNA795815	SRS11573507	SRR17524294	SRR17524294	oral_swab	non_human_primate	Chimpanzee	Yes
Asangba2022	PRJNA795815	SRS11573673	SRR17524558	SRR17524558	oral_swab	non_human_primate	Chimpanzee	Yes
Asangba2022	PRJNA795815	SRS11573030	SRR17523902	SRR17523902	oral_swab	non_human_primate	Titi Monkey	Yes
Asangba2022	PRJNA795815	SRS11573439	SRR17524363	SRR17524363	oral_swab	non_human_primate	Chimpanzee	Yes
Asangba2022	PRJNA795815	SRS11573048	SRR17523882	SRR17523882	oral_swab	non_human_primate	Chimpanzee	Yes
Asangba2022	PRJNA795815	SRS11573642	SRR17524589	SRR17524589	oral_swab	non_human_primate	Sifaka	Yes
Asangba2022	PRJNA795815	SRS11573641	SRR17524592	SRR17524592	oral_swab	non_human_primate	Sifaka	No
Asangba2022	PRJNA795815	SRS11573414	SRR17524389	SRR17524389	oral_swab	non_human_primate	Chimpanzee	Yes
Asangba2022	PRJNA795815	SRS11573285	SRR17524077	SRR17524077	oral_swab	non_human_primate	Chimpanzee	Yes
Asangba2022	PRJNA795815	SRS11573035	SRR17523896	SRR17523896	oral_swab	non_human_primate	Titi Monkey	Yes
Asangba2022	PRJNA795815	SRS11573644	SRR17524587	SRR17524587	oral_swab	non_human_primate	Sifaka	Yes
Asangba2022	PRJNA795815	SRS11573631	SRR17524599	SRR17524599	oral_swab	non_human_primate	Sifaka	No
Asangba2022	PRJNA795815	SRS11573275	SRR17524088	SRR17524088	oral_swab	non_human_primate	Chimpanzee	Yes
Asangba2022	PRJNA795815	SRS11572776	SRR17523812	SRR17523812	oral_swab	non_human_primate	Chimpanzee	Yes
Asangba2022	PRJNA795815	SRS11572769	SRR17523820	SRR17523820	oral_swab	non_human_primate	Titi Monkey	Yes
Asangba2022	PRJNA795815	SRS11573637	SRR17524594	SRR17524594	oral_swab	non_human_primate	Sifaka	No
Asangba2022	PRJNA795815	SRS11573723	SRR17524507	SRR17524507	oral_swab	non_human_primate	Titi Monkey	Yes
Asangba2022	PRJNA795815	SRS11573450	SRR17524354	SRR17524354	oral_swab	non_human_primate	Chimpanzee	Yes
Asangba2022	PRJNA795815	SRS11573635	SRR17524595	SRR17524595	oral_swab	non_human_primate	Sifaka	Yes
Asangba2022	PRJNA795815	SRS11573426	SRR17524378	SRR17524378	oral_swab	non_human_primate	Chimpanzee	Yes
Asangba2022	PRJNA795815	SRS11573015	SRR17523915	SRR17523915	oral_swab	non_human_primate	Chimpanzee	Yes
Asangba2022	PRJNA795815	SRS11573695	SRR17524534	SRR17524534	oral_swab	non_human_primate	Samango Monkey	Yes
Asangba2022	PRJNA795815	SRS11573693	SRR17524537	SRR17524537	oral_swab	non_human_primate	Samango Monkey	No
Asangba2022	PRJNA795815	SRS11573630	SRR17524601	SRR17524601	oral_swab	non_human_primate	Sifaka	No
Asangba2022	PRJNA795815	SRS11572873	SRR17524055	SRR17524055	oral_swab	non_human_primate	Sifaka	No
Asangba2022	PRJNA795815	SRS11573003	SRR17523926	SRR17523926	oral_swab	non_human_primate	Chimpanzee	Yes
Asangba2022	PRJNA795815	SRS11573711	SRR17524518	SRR17524518	oral_swab	non_human_primate	Titi Monkey	Yes
Asangba2022	PRJNA795815	SRS11573034	SRR17523897	SRR17523897	oral_swab	non_human_primate	Titi Monkey	No
Asangba2022	PRJNA795815	SRS11573033	SRR17523898	SRR17523898	oral_swab	non_human_primate	Titi Monkey	Yes
Asangba2022	PRJNA795815	SRS11572978	SRR17523953	SRR17523953	oral_swab	non_human_primate	Chimpanzee	Yes
Asangba2022	PRJNA795815	SRS11573221	SRR17524141	SRR17524141	oral_swab	non_human_primate	Chimpanzee	Yes
Asangba2022	PRJNA795815	SRS11573649	SRR17524582	SRR17524582	oral_swab	non_human_primate	Mangabey	Yes
Asangba2022	PRJNA795815	SRS11573632	SRR17524600	SRR17524600	oral_swab	non_human_primate	Sifaka	No
Asangba2022	PRJNA795815	SRS11573729	SRR17524503	SRR17524503	oral_swab	non_human_primate	Titi Monkey	Yes
Asangba2022	PRJNA795815	SRS11573629	SRR17524602	SRR17524602	oral_swab	non_human_primate	Sifaka	Yes
Asangba2022	PRJNA795815	SRS11573479	SRR17524323	SRR17524323	oral_swab	non_human_primate	Chimpanzee	Yes
Asangba2022	PRJNA795815	SRS11573131	SRR17524233	SRR17524233	oral_swab	non_human_primate	Gibbon	No
Asangba2022	PRJNA795815	SRS11573719	SRR17524512	SRR17524512	oral_swab	non_human_primate	Chimpanzee	Yes
Asangba2022	PRJNA795815	SRS11573296	SRR17524065	SRR17524065	oral_swab	non_human_primate	Chimpanzee	Yes
Asangba2022	PRJNA795815	SRS11573730	SRR17524501	SRR17524501	oral_swab	non_human_primate	Sifaka	Yes
Asangba2022	PRJNA795815	SRS11572872	SRR17524056	SRR17524056	oral_swab	non_human_primate	Sifaka	No
Asangba2022	PRJNA795815	SRS11573736	SRR17524495	SRR17524495	oral_swab	non_human_primate	Sifaka	No
Asangba2022	PRJNA795815	SRS11572815	SRR17524258	SRR17524258	oral_swab	non_human_primate	Vervet Monkey	Yes
Asangba2022	PRJNA795815	SRS11573558	SRR17524675	SRR17524675	oral_swab	non_human_primate	Vervet Monkey	Yes
Asangba2022	PRJNA795815	SRS11573559	SRR17524674	SRR17524674	oral_swab	non_human_primate	Vervet Monkey	Yes
Asangba2022	PRJNA795815	SRS11573319	SRR17524480	SRR17524480	oral_swab	non_human_primate	Vervet Monkey	Yes
Asangba2022	PRJNA795815	SRS11573108	SRR17524257	SRR17524257	oral_swab	non_human_primate	Vervet Monkey	Yes
Asangba2022	PRJNA795815	SRS11573104	SRR17524266	SRR17524266	oral_swab	non_human_primate	Vervet Monkey	Yes
Asangba2022	PRJNA795815	SRS11573105	SRR17524261	SRR17524261	oral_swab	non_human_primate	Vervet Monkey	Yes
Asangba2022	PRJNA795815	SRS11573036	SRR17523895	SRR17523895	oral_swab	non_human_primate	Titi Monkey	Yes
Asangba2022	PRJNA795815	SRS11573734	SRR17524497	SRR17524497	oral_swab	non_human_primate	Sifaka	No
Asangba2022	PRJNA795815	SRS11573721	SRR17524510	SRR17524510	oral_swab	non_human_primate	Titi Monkey	Yes
Asangba2022	PRJNA795815	SRS11573032	SRR17523899	SRR17523899	oral_swab	non_human_primate	Titi Monkey	Yes
Asangba2022	PRJNA795815	SRS11573647	SRR17524584	SRR17524584	oral_swab	non_human_primate	Sifaka	Yes
Asangba2022	PRJNA795815	SRS11572787	SRR17523801	SRR17523801	oral_swab	non_human_primate	Chimpanzee	Yes
Asangba2022	PRJNA795815	SRS11573724	SRR17524509	SRR17524509	oral_swab	non_human_primate	Titi Monkey	Yes
Asangba2022	PRJNA795815	SRS11573645	SRR17524586	SRR17524586	oral_swab	non_human_primate	Sifaka	Yes
Velsko2023	PRJEB42572	ERS5710595	ERR5283999	CMC001.A0101	plaque	non_industrial	Human	Yes
Velsko2023	PRJEB42572	ERS5710595	ERR5284000	CMC001.A0201	plaque	non_industrial	Human	Yes
Velsko2023	PRJEB42572	ERS5710596	ERR5284001	CMC001.B0201	plaque	non_industrial	Human	Yes
Velsko2023	PRJEB42572	ERS5710597	ERR5284002	CMC002.A0201	plaque	non_industrial	Human	Yes
Velsko2023	PRJEB42572	ERS5710598	ERR5284003	CMC002.B0201	plaque	non_industrial	Human	Yes
Velsko2023	PRJEB42572	ERS5710599	ERR5284004	CMC003.A0201	plaque	non_industrial	Human	Yes
Velsko2023	PRJEB42572	ERS5710600	ERR5284005	CMC003.B0101	plaque	non_industrial	Human	Yes
Velsko2023	PRJEB42572	ERS5710601	ERR5284006	CMC004.A0101	plaque	non_industrial	Human	Yes
Velsko2023	PRJEB42572	ERS5710602	ERR5284007	CMC004.B0201	plaque	non_industrial	Human	Yes
Velsko2023	PRJEB42572	ERS5710603	ERR5284008	CMC005.A0202	plaque	non_industrial	Human	Yes
Velsko2023	PRJEB42572	ERS5710604	ERR5284009	CMC005.B0101	plaque	non_industrial	Human	Yes
Velsko2023	PRJEB42572	ERS5710605	ERR5284010	CMC006.A0101	plaque	non_industrial	Human	Yes
Velsko2023	PRJEB42572	ERS5710606	ERR5284011	CMC006.B0201	plaque	non_industrial	Human	Yes
Velsko2023	PRJEB42572	ERS5710607	ERR5284012	CMC007.B0101	plaque	non_industrial	Human	Yes
Velsko2023	PRJEB42572	ERS5710608	ERR5284013	CMC008.A0101	plaque	non_industrial	Human	Yes
Velsko2023	PRJEB42572	ERS5710609	ERR5284014	CMC008.B0201	plaque	non_industrial	Human	Yes
Velsko2023	PRJEB42572	ERS5710610	ERR5284015	CMC009.A0202	plaque	non_industrial	Human	Yes
Velsko2023	PRJEB42572	ERS5710611	ERR5284016	CMC009.B0101	plaque	non_industrial	Human	Yes
Velsko2023	PRJEB42572	ERS5710612	ERR5284017	CMC010.A0101	plaque	non_industrial	Human	Yes
Velsko2023	PRJEB42572	ERS5710613	ERR5284018	CMC010.B0201	plaque	non_industrial	Human	Yes
Velsko2023	PRJEB42572	ERS5710614	ERR5284019	CMC011.A0201	plaque	non_industrial	Human	Yes
Velsko2023	PRJEB42572	ERS5710615	ERR5284020	CMC011.B0101	plaque	non_industrial	Human	Yes
Velsko2023	PRJEB42572	ERS5710616	ERR5284021	CMC012.A0201	plaque	non_industrial	Human	Yes
Velsko2023	PRJEB42572	ERS5710617	ERR5284022	CMC012.B0201	plaque	non_industrial	Human	Yes
Velsko2023	PRJEB42572	ERS5710618	ERR5284023	CMC013.A0201	plaque	non_industrial	Human	Yes
Velsko2023	PRJEB42572	ERS5710619	ERR5284024	CMC013.B0101	plaque	non_industrial	Human	Yes
Velsko2023	PRJEB42572	ERS5710620	ERR5284025	CMC014.A0101	plaque	non_industrial	Human	Yes
Velsko2023	PRJEB42572	ERS5710621	ERR5284026	CMC015.A0201	plaque	non_industrial	Human	Yes
Velsko2023	PRJEB42572	ERS5710622	ERR5284027	CMC015.B0201	plaque	non_industrial	Human	Yes
Velsko2023	PRJEB42572	ERS5710623	ERR5284028	CMC016.A0101	plaque	non_industrial	Human	Yes
Velsko2023	PRJEB42572	ERS5710624	ERR5284029	CMC016.B0101	plaque	non_industrial	Human	Yes
Velsko2023	PRJEB42572	ERS5710625	ERR5284030	CMC017.A0201	plaque	non_industrial	Human	Yes
Velsko2023	PRJEB42572	ERS5710626	ERR5284031	CMC017.B0201	plaque	non_industrial	Human	Yes
Velsko2023	PRJEB42572	ERS5710627	ERR5284032	CMC018.A0101	plaque	non_industrial	Human	Yes
Velsko2023	PRJEB42572	ERS5710628	ERR5284033	CMC018.B0101	plaque	non_industrial	Human	Yes
Velsko2023	PRJEB42572	ERS5710629	ERR5284034	CMC020.A0101	plaque	non_industrial	Human	Yes
Velsko2023	PRJEB42572	ERS5710630	ERR5284035	CMC020.B0101	plaque	non_industrial	Human	Yes
Velsko2023	PRJEB42572	ERS5710631	ERR5284036	CMC021.A0201	plaque	non_industrial	Human	Yes
Velsko2023	PRJEB42572	ERS5710632	ERR5284037	CMC021.B0201	plaque	non_industrial	Human	Yes
Velsko2023	PRJEB42572	ERS5710633	ERR5284038	CMC022.A0101	plaque	non_industrial	Human	Yes
Velsko2023	PRJEB42572	ERS5710634	ERR5284039	CMC022.B0101	plaque	non_industrial	Human	Yes
Velsko2023	PRJEB42572	ERS5710635	ERR5284040	CMC023.A0301	plaque	non_industrial	Human	Yes
Velsko2023	PRJEB42572	ERS5710636	ERR5284041	CMC023.B0201	plaque	non_industrial	Human	Yes
Velsko2023	PRJEB42572	ERS5710637	ERR5284042	CMC024.A0101	plaque	non_industrial	Human	Yes
Velsko2023	PRJEB42572	ERS5710638	ERR5284043	CMC024.B0101	plaque	non_industrial	Human	Yes
Velsko2023	PRJEB42572	ERS5710639	ERR5284044	CMC025.A0201	plaque	non_industrial	Human	Yes
Velsko2023	PRJEB42572	ERS5710640	ERR5284045	CMC026.A0101	plaque	non_industrial	Human	Yes
Velsko2023	PRJEB42572	ERS5710641	ERR5284046	CMC026.B0101	plaque	non_industrial	Human	Yes
Velsko2023	PRJEB42572	ERS5710642	ERR5284047	CMC027.A0201	plaque	non_industrial	Human	Yes
Velsko2023	PRJEB42572	ERS5710643	ERR5284048	CMC027.B0201	plaque	non_industrial	Human	Yes
Velsko2023	PRJEB42572	ERS5710644	ERR5284049	CMC028.A0101	plaque	non_industrial	Human	Yes
Velsko2023	PRJEB42572	ERS5710645	ERR5284050	CMC028.B0101	plaque	non_industrial	Human	Yes
Velsko2023	PRJEB42572	ERS5710646	ERR5284051	CMC029.A0201	plaque	non_industrial	Human	Yes
Velsko2023	PRJEB42572	ERS5710647	ERR5284052	CMC029.B0201	plaque	non_industrial	Human	Yes
Velsko2023	PRJEB42572	ERS5710648	ERR5284053	CMC030.A0101	plaque	non_industrial	Human	Yes
Velsko2023	PRJEB42572	ERS5710649	ERR5284054	CMC030.B0101	plaque	non_industrial	Human	Yes
Velsko2023	PRJEB42572	ERS5710650	ERR5284055	CMC031.A0201	plaque	non_industrial	Human	Yes
Velsko2023	PRJEB42572	ERS5710651	ERR5284056	CMC031.B0201	plaque	non_industrial	Human	Yes
Velsko2023	PRJEB42572	ERS5710652	ERR5284057	CMC032.A0101	plaque	non_industrial	Human	Yes
Velsko2023	PRJEB42572	ERS5710653	ERR5284058	CMC032.B0101	plaque	non_industrial	Human	Yes
Velsko2023	PRJEB42572	ERS5710654	ERR5284059	CMC033.A0201	plaque	non_industrial	Human	Yes
Velsko2023	PRJEB42572	ERS5710655	ERR5284060	CMC033.B0201	plaque	non_industrial	Human	Yes
Velsko2023	PRJEB42572	ERS5710656	ERR5284061	CMC034.A0101	plaque	non_industrial	Human	Yes
Velsko2023	PRJEB42572	ERS5710657	ERR5284062	CMC034.B0101	plaque	non_industrial	Human	Yes
Velsko2023	PRJEB42572	ERS5710658	ERR5284063	CMC035.A0201	plaque	non_industrial	Human	Yes
Velsko2023	PRJEB42572	ERS5710659	ERR5284064	CMC035.B0201	plaque	non_industrial	Human	Yes
Velsko2023	PRJEB42572	ERS5710660	ERR5284065	CMC036.A0101	plaque	non_industrial	Human	Yes
Velsko2023	PRJEB42572	ERS5710661	ERR5284066	CMC036.B0101	plaque	non_industrial	Human	Yes
Velsko2023	PRJEB42572	ERS5710662	ERR5284067	CMC037.A0201	plaque	non_industrial	Human	Yes
Velsko2023	PRJEB42572	ERS5710663	ERR5284068	CMC037.B0201	plaque	non_industrial	Human	Yes
Velsko2023	PRJEB42572	ERS5710664	ERR5284069	CMC038.A0101	plaque	non_industrial	Human	Yes
Velsko2023	PRJEB42572	ERS5710665	ERR5284070	CMC038.B0101	plaque	non_industrial	Human	Yes
Velsko2023	PRJEB42572	ERS5710666	ERR5284071	CMC039.B0201	plaque	non_industrial	Human	Yes
Velsko2023	PRJEB42572	ERS5710667	ERR5284072	CMC040.B0101	plaque	non_industrial	Human	Yes
Velsko2023	PRJEB42572	ERS5710668	ERR5284073	CMC041.A0201	plaque	non_industrial	Human	Yes
Velsko2023	PRJEB42572	ERS5710669	ERR5284074	CMC042.A0201	plaque	non_industrial	Human	Yes
Velsko2023	PRJEB42572	ERS5710670	ERR5284075	CMC042.B0101	plaque	non_industrial	Human	Yes
Velsko2023	PRJEB42572	ERS5710671	ERR5284076	CMC043.A0101	plaque	non_industrial	Human	Yes
Velsko2023	PRJEB42572	ERS5710672	ERR5284077	CMC043.B0101	plaque	non_industrial	Human	Yes
Velsko2023	PRJEB42572	ERS5710673	ERR5284078	CMC044.A0201	plaque	non_industrial	Human	Yes
Velsko2023	PRJEB42572	ERS5710674	ERR5284079	CMC045.A0201	plaque	non_industrial	Human	Yes
Velsko2023	PRJEB42572	ERS5710675	ERR5284080	CMC045.B0201	plaque	non_industrial	Human	Yes
Velsko2023	PRJEB42572	ERS5710676	ERR5284081	CMC046.B0201	plaque	non_industrial	Human	Yes
Velsko2023	PRJEB42572	ERS5710677	ERR5284082	CMC047.A0201	plaque	non_industrial	Human	Yes
Brito2016	PRJNA217052	SRS475533	SRR2192833	SRS475533	saliva	non_industrial	Human	Yes
Brito2016	PRJNA217052	SRS475533	SRR2192833	SRS475533	saliva	non_industrial	Human	Yes
Brito2016	PRJNA217052	SRS475533	SRR2192833	SRS475533	saliva	non_industrial	Human	Yes
Brito2016	PRJNA217052	SRS475533	SRR2192833	SRS475533	saliva	non_industrial	Human	Yes
Brito2016	PRJNA217052	SRS475533	SRR2192833	SRS475533	saliva	non_industrial	Human	Yes
Brito2016	PRJNA217052	SRS475533	SRR2192833	SRS475533	saliva	non_industrial	Human	Yes
Brito2016	PRJNA217052	SRS475533	SRR2192833	SRS475533	saliva	non_industrial	Human	Yes
Brito2016	PRJNA217052	SRS475533	SRR2192833	SRS475533	saliva	non_industrial	Human	Yes
Brito2016	PRJNA217052	SRS475533	SRR2192833	SRS475533	saliva	non_industrial	Human	Yes
Brito2016	PRJNA217052	SRS475533	SRR2192833	SRS475533	saliva	non_industrial	Human	Yes
Brito2016	PRJNA217052	SRS475533	SRR2192833	SRS475533	saliva	non_industrial	Human	Yes
Brito2016	PRJNA217052	SRS475533	SRR2192833	SRS475533	saliva	non_industrial	Human	Yes
Brito2016	PRJNA217052	SRS475533	SRR2192833	SRS475533	saliva	non_industrial	Human	Yes
Brito2016	PRJNA217052	SRS475533	SRR2192833	SRS475533	saliva	non_industrial	Human	Yes
Brito2016	PRJNA217052	SRS475533	SRR2192833	SRS475533	saliva	non_industrial	Human	Yes
Brito2016	PRJNA217052	SRS475533	SRR2192833	SRS475533	saliva	non_industrial	Human	Yes
Brito2016	PRJNA217052	SRS475533	SRR2192833	SRS475533	saliva	non_industrial	Human	Yes
Brito2016	PRJNA217052	SRS475533	SRR2192833	SRS475533	saliva	non_industrial	Human	Yes
Brito2016	PRJNA217052	SRS475533	SRR2192833	SRS475533	saliva	non_industrial	Human	Yes
Brito2016	PRJNA217052	SRS475533	SRR2192833	SRS475533	saliva	non_industrial	Human	Yes
Brito2016	PRJNA217052	SRS475533	SRR2192833	SRS475533	saliva	non_industrial	Human	Yes
Brito2016	PRJNA217052	SRS475533	SRR2192833	SRS475533	saliva	non_industrial	Human	Yes
Brito2016	PRJNA217052	SRS475533	SRR2193585	SRS475533	saliva	non_industrial	Human	Yes
Brito2016	PRJNA217052	SRS475533	SRR2193585	SRS475533	saliva	non_industrial	Human	Yes
Brito2016	PRJNA217052	SRS475533	SRR2193585	SRS475533	saliva	non_industrial	Human	Yes
Brito2016	PRJNA217052	SRS475533	SRR2193585	SRS475533	saliva	non_industrial	Human	Yes
Brito2016	PRJNA217052	SRS475533	SRR2193585	SRS475533	saliva	non_industrial	Human	Yes
Brito2016	PRJNA217052	SRS475533	SRR2193585	SRS475533	saliva	non_industrial	Human	Yes
Brito2016	PRJNA217052	SRS475533	SRR2193585	SRS475533	saliva	non_industrial	Human	Yes
Brito2016	PRJNA217052	SRS475533	SRR2193585	SRS475533	saliva	non_industrial	Human	Yes
Brito2016	PRJNA217052	SRS475533	SRR2193585	SRS475533	saliva	non_industrial	Human	Yes
Brito2016	PRJNA217052	SRS475533	SRR2193585	SRS475533	saliva	non_industrial	Human	Yes
Brito2016	PRJNA217052	SRS475533	SRR2193585	SRS475533	saliva	non_industrial	Human	Yes
Brito2016	PRJNA217052	SRS475533	SRR2193585	SRS475533	saliva	non_industrial	Human	Yes
Brito2016	PRJNA217052	SRS475533	SRR2193585	SRS475533	saliva	non_industrial	Human	Yes
Brito2016	PRJNA217052	SRS475533	SRR2193585	SRS475533	saliva	non_industrial	Human	Yes
Brito2016	PRJNA217052	SRS475533	SRR2193585	SRS475533	saliva	non_industrial	Human	Yes
[truncated: 102,536 more rows]

## Sheet: Sup_table_S2
Clade	Species (GTDB r202)
Anginosus	Streptococcus anginosus
Anginosus	Streptococcus anginosus_C
Anginosus	Streptococcus constellatus
Anginosus	Streptococcus constellatus_A
Anginosus	Streptococcus intermedius
Bovis	Streptococcus alactolyticus
Bovis	Streptococcus caballi
Bovis	Streptococcus equinus
Bovis	Streptococcus equinus_B
Bovis	Streptococcus equinus_D
Bovis	Streptococcus gallolyticus
Bovis	Streptococcus gallolyticus_B
Bovis	Streptococcus henryi
Bovis	Streptococcus infantarius
Bovis	Streptococcus lutetiensis
Bovis	Streptococcus macedonicus
Bovis	Streptococcus orisratti
Bovis	Streptococcus pasteurianus
Bovis	Streptococcus sp002393675
Bovis	Streptococcus sp003086355
Downei	Streptococcus criceti
Downei	Streptococcus downei
Downei	Streptococcus halotolerans
Downei	Streptococcus hyovaginalis
Downei	Streptococcus pluranimalium
Downei	Streptococcus sobrinus
Downei	Streptococcus sp004570525
Downei	Streptococcus sp011038795
Mitis	Streptococcus australis
Mitis	Streptococcus australis_A
Mitis	Streptococcus chosunense
Mitis	Streptococcus dentisani
Mitis	Streptococcus gwangjuense
Mitis	Streptococcus halitosis
Mitis	Streptococcus infantis
Mitis	Streptococcus infantis_B
Mitis	Streptococcus infantis_C
Mitis	Streptococcus infantis_E
Mitis	Streptococcus infantis_F
Mitis	Streptococcus infantis_G
Mitis	Streptococcus infantis_H
Mitis	Streptococcus infantis_I
Mitis	Streptococcus koreensis
Mitis	Streptococcus mitis
Mitis	Streptococcus mitis_A
Mitis	Streptococcus mitis_AC
Mitis	Streptococcus mitis_AD
Mitis	Streptococcus mitis_AF
Mitis	Streptococcus mitis_AH
Mitis	Streptococcus mitis_AI
Mitis	Streptococcus mitis_AK
Mitis	Streptococcus mitis_AP
Mitis	Streptococcus mitis_AQ
Mitis	Streptococcus mitis_AR
Mitis	Streptococcus mitis_AT
Mitis	Streptococcus mitis_AV
Mitis	Streptococcus mitis_AW
Mitis	Streptococcus mitis_AX
Mitis	Streptococcus mitis_AY
Mitis	Streptococcus mitis_AZ
Mitis	Streptococcus mitis_BA
Mitis	Streptococcus mitis_BB
Mitis	Streptococcus mitis_BC
Mitis	Streptococcus mitis_BD
Mitis	Streptococcus mitis_BE
Mitis	Streptococcus mitis_BF
Mitis	Streptococcus mitis_BG
Mitis	Streptococcus mitis_BH
Mitis	Streptococcus mitis_BI
Mitis	Streptococcus mitis_BJ
Mitis	Streptococcus mitis_BK
Mitis	Streptococcus mitis_BL
Mitis	Streptococcus mitis_BM
Mitis	Streptococcus mitis_BN
Mitis	Streptococcus mitis_BO
Mitis	Streptococcus mitis_BP
Mitis	Streptococcus mitis_BQ
Mitis	Streptococcus mitis_C
Mitis	Streptococcus mitis_D
Mitis	Streptococcus mitis_E
Mitis	Streptococcus mitis_F
Mitis	Streptococcus mitis_H
Mitis	Streptococcus mitis_I
Mitis	Streptococcus mitis_J
Mitis	Streptococcus mitis_K
Mitis	Streptococcus mitis_L
Mitis	Streptococcus mitis_M
Mitis	Streptococcus mitis_N
Mitis	Streptococcus mitis_O
Mitis	Streptococcus mitis_P
Mitis	Streptococcus mitis_Q
Mitis	Streptococcus mitis_S
Mitis	Streptococcus mitis_W
Mitis	Streptococcus mitis_Y
Mitis	Streptococcus oralis
Mitis	Streptococcus oralis_AA
Mitis	Streptococcus oralis_AB
Mitis	Streptococcus oralis_AC
Mitis	Streptococcus oralis_AD
Mitis	Streptococcus oralis_B
Mitis	Streptococcus oralis_BA
Mitis	Streptococcus oralis_BC
Mitis	Streptococcus oralis_BD
Mitis	Streptococcus oralis_BE
Mitis	Streptococcus oralis_BF
Mitis	Streptococcus oralis_BG
Mitis	Streptococcus oralis_BH
Mitis	Streptococcus oralis_BI
Mitis	Streptococcus oralis_BJ
Mitis	Streptococcus oralis_C
Mitis	Streptococcus oralis_D
Mitis	Streptococcus oralis_E
Mitis	Streptococcus oralis_F
Mitis	Streptococcus oralis_G
Mitis	Streptococcus oralis_H
Mitis	Streptococcus oralis_I
Mitis	Streptococcus oralis_J
Mitis	Streptococcus oralis_K
Mitis	Streptococcus oralis_L
Mitis	Streptococcus oralis_M
Mitis	Streptococcus oralis_N
Mitis	Streptococcus oralis_O
Mitis	Streptococcus oralis_Q
Mitis	Streptococcus oralis_R
Mitis	Streptococcus oralis_S
Mitis	Streptococcus oralis_T
Mitis	Streptococcus oralis_U
Mitis	Streptococcus oralis_V
Mitis	Streptococcus oralis_W
Mitis	Streptococcus oralis_X
Mitis	Streptococcus oralis_Y
Mitis	Streptococcus oralis_Z
Mitis	Streptococcus parasanguinis
Mitis	Streptococcus parasanguinis_A
Mitis	Streptococcus parasanguinis_B
Mitis	Streptococcus parasanguinis_C
Mitis	Streptococcus parasanguinis_D
Mitis	Streptococcus peroris
Mitis	Streptococcus pneumoniae
Mitis	Streptococcus pneumoniae_A
Mitis	Streptococcus pneumoniae_B
Mitis	Streptococcus pneumoniae_C
Mitis	Streptococcus pneumoniae_D
Mitis	Streptococcus pneumoniae_E
Mitis	Streptococcus pseudopneumoniae
Mitis	Streptococcus pseudopneumoniae_A
Mitis	Streptococcus pseudopneumoniae_C
Mitis	Streptococcus pseudopneumoniae_D
Mitis	Streptococcus pseudopneumoniae_E
Mitis	Streptococcus pseudopneumoniae_G
Mitis	Streptococcus pseudopneumoniae_H
Mitis	Streptococcus pseudopneumoniae_J
Mitis	Streptococcus pseudopneumoniae_L
Mitis	Streptococcus pseudopneumoniae_M
Mitis	Streptococcus pseudopneumoniae_N
Mitis	Streptococcus pseudopneumoniae_O
Mitis	Streptococcus pseudopneumoniae_P
Mitis	Streptococcus rubneri
Mitis	Streptococcus sp000187745
Mitis	Streptococcus sp000235485
Mitis	Streptococcus sp000259505
Mitis	Streptococcus sp000411475
Mitis	Streptococcus sp000831085
Mitis	Streptococcus sp001553685
Mitis	Streptococcus sp001587175
Mitis	Streptococcus sp001650315
Mitis	Streptococcus sp001808705
Mitis	Streptococcus sp001811505
Mitis	Streptococcus sp001814775
Mitis	Streptococcus sp002355895
Mitis	Streptococcus sp003428885
Mitis	Streptococcus sp004166885
Mitis	Streptococcus sp004353325
Mitis	Streptococcus sp012843315
Mitis	Streptococcus sp013276505
Mitis	Streptococcus sp013276795
Mitis	Streptococcus sp013277415
Mitis	Streptococcus sp013277515
Mitis	Streptococcus sp013394695
Mitis	Streptococcus sp900104285
Mitis	Streptococcus sp900543065
Mitis	Streptococcus sp900546335
Mitis	Streptococcus sp900550895
Mitis	Streptococcus sp900555155
Mitis	Streptococcus sp900755085
Mitis	Streptococcus sp900766505
Mitis	Streptococcus sp902363395
Mitis	Streptococcus sp902373455
Mitis	Streptococcus sp903645285
Mitis	Streptococcus timonensis
Mutans	Streptococcus devriesei
Mutans	Streptococcus ferus
Mutans	Streptococcus macacae
Mutans	Streptococcus mutans
Mutans	Streptococcus orisasini
Mutans	Streptococcus ratti
Mutans	Streptococcus sp001937065
Mutans	Streptococcus troglodytae
Other	Streptococcus acidominimus
Other	Streptococcus azizii
Other	Streptococcus cuniculi
Other	Streptococcus cuniculi_A
Other	Streptococcus danieliae
Other	Streptococcus danieliae_A
Other	Streptococcus entericus
Other	Streptococcus halichoeri
Other	Streptococcus himalayensis
Other	Streptococcus hyointestinalis
Other	Streptococcus hyointestinalis_A
Other	Streptococcus marmotae
Other	Streptococcus merionis
Other	Streptococcus minor
Other	Streptococcus ovis
Other	Streptococcus ovuberis
Other	Streptococcus pantholopis
Other	Streptococcus parasuis
Other	Streptococcus pharyngis
Other	Streptococcus respiraculi
Other	Streptococcus ruminantium
Other	Streptococcus sp001182825
Other	Streptococcus sp001578805
Other	Streptococcus sp001578875
Other	Streptococcus sp001578885
Other	Streptococcus sp002436115
Other	Streptococcus sp003686955
Other	Streptococcus sp004569635
Other	Streptococcus sp007859205
Other	Streptococcus sp013623465
Other	Streptococcus sp902729355
Other	Streptococcus varani
Pyogenic	Streptococcus agalactiae
Pyogenic	Streptococcus bovimastitidis
Pyogenic	Streptococcus canis
Pyogenic	Streptococcus dysgalactiae
Pyogenic	Streptococcus equi
Pyogenic	Streptococcus ictaluri
Pyogenic	Streptococcus iniae
Pyogenic	Streptococcus parauberis
Pyogenic	Streptococcus penaeicida
Pyogenic	Streptococcus phocae
Pyogenic	Streptococcus porcinus
Pyogenic	Streptococcus porcinus_A
Pyogenic	Streptococcus pseudoporcinus
Pyogenic	Streptococcus pyogenes
Pyogenic	Streptococcus pyogenes
Pyogenic	Streptococcus sp011421455
Pyogenic	Streptococcus suis
Pyogenic	Streptococcus suis_F
Pyogenic	Streptococcus suis_I
Pyogenic	Streptococcus suis_L
Pyogenic	Streptococcus suis_N
Pyogenic	Streptococcus suis_O
Pyogenic	Streptococcus suis_P
Pyogenic	Streptococcus suis_R
Pyogenic	Streptococcus suis_S
Pyogenic	Streptococcus suis_T
Pyogenic	Streptococcus suis_U
Pyogenic	Streptococcus suis_V
Pyogenic	Streptococcus suis_W
Pyogenic	Streptococcus suis_X
Pyogenic	Streptococcus uberis
Pyogenic	Streptococcus uberis
Pyogenic	Streptococcus uberis_A
Pyogenic	Streptococcus urinalis
Salivarius	Streptococcus salivarius
Salivarius	Streptococcus sp000187445
Salivarius	Streptococcus sp001556435
Salivarius	Streptococcus sp003521145
Salivarius	Streptococcus thermophilus
Salivarius	Streptococcus vestibularis
Sanguinis	Streptococcus cristatus
Sanguinis	Streptococcus cristatus_A
Sanguinis	Streptococcus cristatus_B
Sanguinis	Streptococcus cristatus_C
Sanguinis	Streptococcus cristatus_D
Sanguinis	Streptococcus cristatus_E
Sanguinis	Streptococcus cristatus_F
Sanguinis	Streptococcus cristatus_G
Sanguinis	Streptococcus gordonii
Sanguinis	Streptococcus gordonii_A
Sanguinis	Streptococcus sanguinis
Sanguinis	Streptococcus sanguinis_A
Sanguinis	Streptococcus sanguinis_C
Sanguinis	Streptococcus sanguinis_D
Sanguinis	Streptococcus sanguinis_E
Sanguinis	Streptococcus sanguinis_F
Sanguinis	Streptococcus sanguinis_G
Sanguinis	Streptococcus sanguinis_H
Sanguinis	Streptococcus sanguinis_I
Sanguinis	Streptococcus sinensis
Sanguinis	Streptococcus sp000220065
Sanguinis	Streptococcus sp902460355
Unknown	Streptococcus castoreus
Unknown	Streptococcus didelphis
Unknown	Streptococcus marimammalium
Unknown	Streptococcus massiliensis
Unknown	Streptococcus plurextorum
Unknown	Streptococcus porci
Unknown	Streptococcus sp000314795
Unknown	Streptococcus sp000448565
Unknown	Streptococcus sp001578865
Unknown	Streptococcus sp001810785
Unknown	Streptococcus thoraltensis

## Sheet: Sup_table_S3
		% out of all clades (Figure 1/4/6 panel A)										% of all genera (Figure 1/4/6 panel B)		% out of all species (Figure 1/4/6 panel C)
Sample_type	Library_ID	Sanguinis	Mitis	Salivarius	Anginosus	Bovis	Pyogenic	Mutans	Downei	Other	Unknown	Genus_other	Streptococcus	Sanguinis_tot	Anginosus_tot	Mitis_tot
ancient_calculus	HCLVMBCX2-3505-02-00-01_S2	94.3859	2.39211	0.126928	1.72818	0.136692	0.214802	0.0585823	0.195274	0.410076	0.351494	98.982	1.01802	0.971146	0.0275983	-
ancient_calculus	HCLVMBCX2-3505-14-00-01_S14	93.3457	2.96891	0.0818471	0.575022	0.170021	0.45138	0.18905	0.174006	0.869532	1.17455	80.238	19.762	18.4607	0.123659	-
ancient_calculus	SRR6877324	92.9324	3.64453	0.102054	0.581574	0.184499	0.35964	0.192075	0.1435	0.77365	1.08605	93.7814	6.21861	5.79021	0.0461728	-
ancient_calculus	SRR11176640	92.884	3.77854	0.155672	1.11142	0.167405	0.57825	0.121674	0.0898926	0.638302	0.474869	90.7414	9.25861	8.6106	0.112912	-
ancient_calculus	HCLVMBCX2-3505-21-00-01_S21	92.4628	2.58078	0.156575	3.46084	0.202467	0.151176	0.0728883	0.134978	0.348244	0.429231	97.1033	2.89672	2.68839	0.110251	-
ancient_calculus	SRR11176628	92.2023	4.72728	0.0860583	0.560893	0.149908	0.330731	0.157858	0.147132	0.720139	0.917745	86.0538	13.9462	12.8708	0.0882362	-
ancient_calculus	HCLVMBCX2-3505-12-00-01_S12	91.7447	3.23928	0.0750735	3.15726	0.171001	0.266928	0.164745	0.0980126	0.596417	0.486588	93.5758	6.4242	5.90413	0.212838	-
ancient_calculus	HCLVMBCX2-3505-15-00-01_S15	91.6024	2.65677	0.0957132	3.1305	0.116983	0.257169	0.791809	0.116983	0.53464	0.697063	94.9367	5.06325	4.64844	0.168518	-
ancient_calculus	OAK004.A0101	91.3435	3.98813	0.153213	0.824285	0.207348	0.495899	0.269655	0.220627	0.934599	1.56277	93.2252	6.7748	6.19966	0.0658557	-
ancient_calculus	HCLVMBCX2-3505-11-00-01_S11	90.9851	5.57879	0.0748658	0.820942	0.154895	0.307208	0.518897	0.14715	0.694444	0.717679	94.1437	5.85629	5.33978	0.0580896	-
ancient_calculus	SA-003	90.9002	5.31317	0.0971702	1.10176	0.141724	0.455724	0.13154	0.108627	0.736626	1.0135	84.533	15.467	14.0715	0.180432	-
ancient_calculus	SA-006	90.8062	5.12417	0.139143	1.49691	0.163526	0.44433	0.153985	0.150539	0.818823	0.70234	76.5454	23.4546	21.3122	0.36116	-
ancient_calculus	SIG047.A0101	90.5785	6.29883	0.15708	0.585555	0.120072	0.353636	0.167771	0.13981	0.644769	0.953994	91.549	8.45097	7.66638	0.0594956	-
ancient_calculus	CDM052.I0101	90.4041	5.80578	0.0739358	0.985407	0.189082	0.53452	0.156356	0.153932	0.814506	0.882381	97.3272	2.67275	2.42691	0.0363443	-
ancient_calculus	CDM052.M0101	90.3923	6.40957	0.0612005	0.606512	0.177324	0.327187	0.168694	0.128678	0.681836	1.04668	95.7311	4.26891	3.86932	0.0358951	-
ancient_calculus	MID061.A0101	89.9172	6.77404	0.0963661	0.554944	0.155456	0.378633	0.142631	0.155217	0.740964	1.0846	84.6905	15.3095	13.7782	0.0949736	-
ancient_calculus	HCLVMBCX2-3505-07-00-01_S7	89.8891	2.79914	0.0822751	5.47129	0.125201	0.289751	0.146664	0.11447	0.482919	0.599177	96.1884	3.81158	3.43678	0.218578	-
ancient_calculus	CDM043.X0101	89.6841	6.06932	0.114048	1.51832	0.169584	0.57123	0.169584	0.163634	0.88858	0.651559	96.9047	3.09528	2.78662	0.0570072	-
ancient_calculus	ECO002.C0101	89.5683	3.96108	0.139463	3.08502	0.256484	0.703729	0.234042	0.193165	1.01792	0.840787	91.1815	8.81855	7.91076	0.282128	-
ancient_calculus	CDM042.W0101	89.5609	7.32994	0.0991575	0.530309	0.15755	0.325016	0.167833	0.149838	0.653705	1.02573	91.8232	8.17682	7.33444	0.0533696	-
ancient_calculus	TAF017.C0101	89.2968	5.60125	0.156835	1.11065	0.208047	0.662548	0.243254	0.227251	0.995423	1.49794	90.1974	9.80256	8.76565	0.1189	-
ancient_calculus	CDM046.N0101	89.1418	5.25316	0.093663	2.76707	0.176622	0.527189	0.195354	0.153875	1.09318	0.598105	97.3929	2.60711	2.33439	0.082152	-
ancient_calculus	ERR5729623	89.0378	4.6116	0.132835	1.3195	0.309949	0.843505	0.298142	0.284489	1.37743	1.78479	95.1309	4.86906	4.34709	0.0742736	-
ancient_calculus	CDM042.E0101	88.7125	8.45403	0.0693592	0.595569	0.13341	0.317424	0.138364	0.117132	0.622817	0.839388	93.049	6.951	6.17797	0.0514085	-
ancient_calculus	TAF018.B0101	88.5191	6.76624	0.239326	0.85307	0.306308	0.737546	0.2318	0.208846	1.23652	0.901237	85.1202	14.8798	13.1868	0.136987	-
ancient_calculus	KT23calc	88.3186	7.12856	0.102029	1.10692	0.25411	0.623725	0.192508	0.192508	0.977939	1.10307	97.6925	2.3075	2.04845	0.0355484	-
ancient_calculus	ERR5729617	88.1742	6.23083	0.169406	1.79344	0.359468	0.95099	0.241257	0.206647	1.02814	0.845673	69.9372	30.0628	26.5231	0.54927	-
ancient_calculus	ERR5729621	88.0908	4.4524	0.135829	1.91045	0.43991	1.15885	0.463735	0.347801	1.60293	1.39735	94.3511	5.64889	4.98874	0.117975	-
ancient_calculus	CDM049.A0101	88.0771	7.11454	0.101322	2.02643	0.19163	0.522026	0.218062	0.154185	0.971366	0.623348	98.4884	1.51157	1.34161	0.0406369	-
ancient_calculus	MID023.A0101	87.9898	8.73615	0.124413	0.4822	0.146556	0.354601	0.151016	0.13636	0.629393	1.24955	81.0898	18.9102	16.6522	0.101202	-
ancient_calculus	CDM046.A0101	87.9698	6.33023	0.110804	2.31537	0.188511	0.941116	0.220169	0.182755	1.00587	0.735336	97.6935	2.30647	2.03937	0.0634132	-
ancient_calculus	ESA008.A0101	87.8207	6.09341	0.120207	2.51364	0.37006	0.373207	0.305866	0.790469	0.702359	0.910046	94.0086	5.9914	5.27278	0.160634	-
ancient_calculus	ERR5729651	87.7434	7.52422	0.17409	0.680279	0.275543	0.569848	0.263079	0.230244	1.06907	1.47019	83.903	16.097	14.1389	0.119542	-
ancient_calculus	CDM045.G0101	87.7103	8.78202	0.110386	0.564533	0.156759	0.406766	0.184481	0.176921	0.782282	1.12554	92.1341	7.86592	6.91096	0.0544169	-
ancient_calculus	SRR6877326	87.6348	6.46718	0.173295	2.14527	0.391407	0.859004	0.233051	0.158355	1.01138	0.92623	97.5921	2.4079	2.1205	0.0616642	-
ancient_calculus	TAF008.B0101	87.569	5.99292	0.150994	2.94439	0.359263	0.663855	0.270749	0.140581	1.19494	0.713319	98.6926	1.30736	1.1551	0.0485026	-
ancient_calculus	ERR5729637	87.5588	4.54065	0.121777	3.05038	0.309551	1.00955	0.318067	0.266121	1.3008	1.52434	96.2448	3.7552	3.29903	0.124584	-
ancient_calculus	SRR11176642	87.5411	7.28786	0.214525	1.14893	0.330712	1.01909	0.190487	0.189394	1.0841	0.993774	91.4548	8.54518	7.49242	0.108203	-
ancient_calculus	ERR5729648	87.3192	7.02771	0.164016	1.65599	0.262112	0.649002	0.583604	0.207309	0.991552	1.13948	87.8658	12.1342	10.6093	0.211012	-
ancient_calculus	CDM052.N0101	87.2933	5.79376	0.132565	3.21634	0.415082	1.06052	0.189069	0.136912	0.886667	0.875801	98.8905	1.10954	0.978866	0.0456981	-
ancient_calculus	RIG001.A0101	87.1257	5.97657	0.145295	1.26317	0.371233	0.919045	0.371928	0.365671	1.60659	1.85477	96.3575	3.64247	3.18489	0.0560301	-
ancient_calculus	ECO004.B0101	87.0166	4.3242	0.108312	5.43917	0.199421	0.609096	0.21535	0.131249	0.788766	1.16786	87.4577	12.5423	10.9257	0.692314	-
ancient_calculus	SRR11176634	86.9774	4.7783	0.144456	5.30078	0.266399	0.810453	0.16134	0.177287	0.792631	0.590956	97.5389	2.46106	2.15088	0.140474	-
ancient_calculus	SRR6877284	86.9529	6.27139	0.199041	2.81314	0.283892	0.959125	0.219263	0.237898	1.26324	0.80013	97.4796	2.52043	2.20204	0.0809179	-
ancient_calculus	SRR6877286	86.8604	8.63337	0.132636	1.44795	0.232113	0.547365	0.204721	0.189343	0.991888	0.760255	93.5949	6.40508	5.57488	0.102765	-
ancient_calculus	ERR5729639	86.7977	5.99425	0.466164	2.79281	0.336071	0.822666	0.305216	0.218905	1.11329	1.1529	95.6322	4.36777	3.80243	0.132025	-
ancient_calculus	ERR5729620	86.6584	7.11786	0.11817	1.82183	0.293162	1.10074	0.223769	0.228294	1.34764	1.09018	97.0682	2.93183	2.55152	0.0634307	-
ancient_calculus	ERR5729647	86.633	5.59913	0.178505	1.8183	0.32581	0.77151	2.44138	0.21482	1.1276	0.889968	84.0521	15.9479	13.8294	0.300048	-
ancient_calculus	SRR11176633	86.6207	8.73071	0.174377	1.39254	0.224587	0.577546	0.195648	0.219888	1.00545	0.858527	84.7652	15.2348	13.2103	0.222211	-
ancient_calculus	SRR11176639	86.4804	6.18981	0.179147	2.59926	0.434296	1.83382	0.167204	0.0977167	1.39626	0.62213	98.8837	1.11635	0.975639	0.0390234	-
ancient_calculus	CDM049.D0101	86.4422	9.67298	0.133722	1.25621	0.205726	0.464169	0.171867	0.157723	0.816904	0.678467	89.785	10.215	8.84174	0.138346	-
ancient_calculus	CDM041.V0101	86.3899	7.09482	0.127595	2.48279	0.249874	1.44342	0.143544	0.167469	1.20418	0.696457	98.1477	1.85232	1.61042	0.0559951	-
ancient_calculus	MID071.A0101	86.3887	8.45987	0.158543	1.09645	0.286076	0.72515	0.241922	0.201465	1.1747	1.26711	87.9957	12.0043	10.3837	0.141664	-
ancient_calculus	HCLVMBCX2-3505-01-00-01_S1	86.121	2.19661	0.147754	9.00315	0.167455	0.413712	0.226556	0.0886525	0.72892	0.906225	97.9472	2.05275	1.77819	0.194848	-
ancient_calculus	CDM048.W0101	86.0584	5.89228	0.105869	4.42004	0.261364	1.04546	0.215047	0.218355	1.07523	0.708	98.9025	1.09752	0.954689	0.0585201	-
ancient_calculus	PES001.B0101	86.0529	4.70731	0.21123	1.33134	0.472644	1.00308	0.522829	0.536404	2.13677	3.0255	84.7741	15.2259	13.1177	0.212793	-
ancient_calculus	CDM042.G0101	86.047	9.55993	0.0820268	1.79106	0.225785	0.456644	0.257074	0.125154	0.707798	0.747543	95.4802	4.51979	3.90015	0.0909731	-
ancient_calculus	CDM043.T0101	86.0384	8.99891	0.0893714	1.77166	0.207657	0.812228	0.231314	0.1564	0.919999	0.774114	97.3188	2.68119	2.31723	0.0575093	-
ancient_calculus	ERR5729624	85.9825	3.9411	0.167012	5.36359	0.289872	0.836981	0.282193	0.274514	1.2094	1.65284	97.5019	2.4981	2.15885	0.144045	-
ancient_calculus	BSQ001.A0101	85.9798	5.93272	0.194781	3.49389	0.304346	1.15246	0.186666	0.182608	1.80579	0.766952	95.9603	4.03968	3.48439	0.151186	-
ancient_calculus	GDN001.B0101	85.923	4.91798	0.26902	1.76358	0.450126	0.945967	0.527491	0.527491	2.10821	2.56712	96.9174	3.08261	2.65949	0.064381	-
ancient_calculus	KT16calc	85.9226	9.11649	0.151995	1.20626	0.216674	0.727637	0.194037	0.22961	1.12865	1.10601	97.3234	2.67663	2.31048	0.0422963	-
ancient_calculus	CDM048.S0101	85.7369	8.11452	0.128153	2.60395	0.248125	1.18337	0.188139	0.152693	0.978868	0.665303	97.6794	2.32063	2.00017	0.0704442	-
ancient_calculus	ELR006.A0101	85.6664	6.40072	0.204971	4.56225	0.311939	0.665709	0.334049	0.11384	0.794189	0.945975	94.6764	5.32364	4.57137	0.252921	-
ancient_calculus	MID090.A0101	85.5938	11.0584	0.0729184	0.742406	0.151045	0.344159	0.150645	0.136221	0.65867	1.09177	86.6019	13.3981	11.4797	0.109484	-
ancient_calculus	SA-001	85.5507	10.2982	0.130834	1.40585	0.174337	0.385708	0.151534	0.128408	0.740528	1.03389	87.6592	12.3408	10.5702	0.183536	-
ancient_calculus	ERR5729634	85.5355	6.22899	0.174313	2.73369	0.461703	1.82455	0.317312	0.251206	1.35136	1.12138	96.9583	3.04172	2.61266	0.0931802	-
ancient_calculus	IVE003.A0101	85.4706	9.88141	0.125868	1.45431	0.227473	0.541385	0.172879	0.160747	1.11917	0.846198	97.8383	2.16171	1.85806	0.0414454	-
ancient_calculus	MID035.A0101	85.4121	8.52933	0.14777	2.52552	0.266606	0.629314	0.231472	0.151903	0.919688	1.18629	96.1875	3.81254	3.26708	0.106308	-
ancient_calculus	CDM050.V0101	85.3483	5.07365	0.179623	4.31923	0.472545	1.7603	0.245945	0.212784	1.41487	0.972725	99.0262	0.973771	0.841416	0.0520755	-
ancient_calculus	CDM042.H0101	85.0904	11.6998	0.0950952	0.498941	0.147583	0.395818	0.182163	0.151288	0.737296	1.00159	95.1627	4.83735	4.12709	0.0341412	-
ancient_calculus	CDM042.U0101	85.0504	9.42835	0.108658	2.55622	0.186007	0.529476	0.227444	0.162986	0.966869	0.783624	96.4168	3.58324	3.05834	0.101619	-
ancient_calculus	2103	84.9586	9.09472	0.0999963	3.10729	0.190116	0.551831	0.220979	0.154315	0.781453	0.84071	95.5226	4.47739	3.81469	0.149154	-
ancient_calculus	KT05calc	84.9566	6.97646	0.0743494	4.7088	0.260223	0.408922	0.173482	0.210657	1.35068	0.879802	99.3662	0.63378	0.548571	0.0398508	-
ancient_calculus	PYK004.A0101	84.8855	8.44915	0.132924	3.39487	0.223843	0.616765	0.236604	0.169079	0.881549	1.00969	96.9912	3.00881	2.56488	0.112178	-
ancient_calculus	KT32calc	84.7865	9.86716	0.178539	1.73462	0.278456	0.710881	0.194919	0.204747	1.08925	0.954939	96.6493	3.35075	2.85201	0.0681437	-
ancient_calculus	CDM049.I0101	84.7767	10.2064	0.110886	2.40114	0.217636	0.427003	0.263494	0.14058	0.829199	0.626973	89.8262	10.1738	8.63679	0.254338	-
ancient_calculus	ERR5729641	84.6549	9.32484	0.127494	3.11447	0.205228	0.639355	0.200656	0.18129	0.962664	0.589056	96.2528	3.74724	3.18295	0.126733	-
ancient_calculus	PLV001.A0101	84.6265	7.96206	0.186203	1.15295	0.352657	0.934307	0.478203	0.373817	1.75341	2.17989	87.5244	12.4756	10.5729	0.15391	-
ancient_calculus	2082	84.5973	8.3315	0.122608	3.69436	0.246506	0.730483	0.196817	0.163262	0.976989	0.940206	97.1276	2.87239	2.44051	0.11614	-
ancient_calculus	CDM045.I0101	84.565	11.1456	0.0937162	1.52454	0.163233	0.405663	0.192272	0.164553	0.756769	0.98864	92.4079	7.59209	6.43158	0.125768	-
ancient_calculus	MID085.A0101	84.3949	9.11653	0.118676	3.16716	0.213617	0.692029	0.206199	0.152795	0.861142	1.07698	97.5226	2.47745	2.10132	0.0884829	-
ancient_calculus	ESA007.A0101	84.3876	8.34326	0.124993	3.22051	0.429662	0.921821	0.279281	0.130852	1.20696	0.955022	98.395	1.60502	1.36481	0.061704	-
ancient_calculus	CS44	84.376	10.8785	0.296106	1.36434	0.317677	0.518186	0.187763	0.165211	0.857433	1.03882	94.5774	5.42256	4.58655	0.0840019	-
ancient_calculus	KT12calc	84.3563	9.04273	0.11404	2.85772	0.288455	0.784866	0.187831	0.207956	1.25444	0.905615	98.6524	1.34755	1.1469	0.0485143	-
ancient_calculus	MID039.A0101	84.291	12.1249	0.13776	0.681279	0.194368	0.451283	0.150824	0.128655	0.740263	1.09971	90.803	9.19698	7.76373	0.0726693	-
ancient_calculus	MID078.A0101	84.2607	12.0218	0.141102	1.11309	0.176803	0.382507	0.154703	0.130052	0.710187	0.909091	92.4896	7.51038	6.33952	0.0936137	-
ancient_calculus	FUM002.A0101	84.2158	5.85052	0.266016	1.65258	0.539319	2.12266	0.499235	0.481015	2.31944	2.05342	97.8139	2.18614	1.85193	0.0461444	-
ancient_calculus	CS16	84.0801	11.0482	0.144978	1.28973	0.251443	0.577678	0.207769	0.186141	1.0027	1.21131	86.8931	13.1069	11.0345	0.179108	-
ancient_calculus	CDM049.M0101	83.9125	12.3321	0.116062	1.01571	0.203283	0.36577	0.224386	0.151232	0.84338	0.835643	93.6161	6.38393	5.36783	0.0748536	-
ancient_calculus	CS17	83.8363	7.84308	0.190304	3.59867	0.610825	1.18459	0.34497	0.131146	1.26156	0.99856	97.4652	2.5348	2.13557	0.10124	-
ancient_calculus	B61	83.7786	11.2553	0.146466	1.38326	0.292427	0.698454	0.200233	0.216413	1.11291	0.915879	83.3089	16.6911	13.9984	0.240961	-
ancient_calculus	ERR5729615	83.7493	6.77557	0.231128	2.61796	0.514714	2.25344	0.358237	0.340976	1.86472	1.29396	92.6403	7.35971	6.17715	0.202782	-
ancient_calculus	KT10calc	83.7051	8.31733	0.206825	3.45694	0.332398	1.13754	0.325011	0.206825	1.52903	0.782981	98.9297	1.07034	0.906193	0.0470118	-
ancient_calculus	2087	83.6542	9.78762	0.135029	3.70889	0.209392	0.497551	0.165361	0.148727	0.807726	0.885514	91.8847	8.11532	6.80052	0.311064	-
ancient_calculus	CDM043.P0101	83.6091	10.2603	0.127943	2.83963	0.245224	0.778321	0.197246	0.152821	1.00044	0.788983	97.3293	2.67066	2.24342	0.0858539	-
ancient_calculus	OAK005.A0101	83.5366	7.78862	0.127371	4.28726	0.322493	0.918699	0.268293	0.265583	1.23577	1.24932	99.1545	0.845505	0.716591	0.0462636	-
ancient_calculus	SRR5297130	83.3575	9.57641	0.383299	1.70055	0.379251	0.62826	0.24766	1.64049	1.01291	1.07364	91.1229	8.87712	7.41261	0.161019	-
ancient_calculus	MID029.A0101	83.2996	11.7385	0.112239	1.20838	0.278629	0.751544	0.199208	0.182143	1.05347	1.17622	90.0984	9.9016	8.26068	0.129688	-
ancient_calculus	ESA006.A0101	83.2973	8.64888	0.154644	4.79061	0.180418	0.51324	0.187142	0.166971	1.22371	0.837097	97.1643	2.83565	2.3728	0.14589	-
ancient_calculus	CDM050.L0101	83.2743	5.27004	0.359693	5.49894	0.648537	2.2508	0.190746	0.196196	1.28072	1.03003	99.2799	0.720059	0.609786	0.0496063	-
ancient_calculus	CDM042.P0101	83.2718	11.2731	0.124001	2.42767	0.235143	0.721043	0.218609	0.160742	0.904749	0.663176	96.6824	3.31756	2.77335	0.0905614	-
ancient_calculus	CDM045.R0101	83.242	11.4819	0.0890397	2.93413	0.153579	0.408746	0.169116	0.138639	0.757137	0.625669	95.1165	4.8835	4.07591	0.153316	-
ancient_calculus	SRR6877393	83.1371	6.64657	0.203369	5.62494	0.440234	0.923533	0.306249	0.212939	1.36616	1.13886	98.9449	1.05511	0.887376	0.069362	-
ancient_calculus	MID026.A0101	83.0912	13.3545	0.0867791	0.913854	0.190421	0.511215	0.148059	0.146003	0.615268	0.942644	92.7097	7.29033	6.06876	0.0766354	-
ancient_calculus	G12	83.0813	10.5886	0.172054	2.36437	0.279444	0.762971	0.195343	0.219668	1.13821	1.1981	86.2161	13.7839	11.4656	0.336009	-
ancient_calculus	VLD001.A0101	82.9407	7.51467	0.572679	1.72735	0.861346	1.13139	0.419033	0.721669	2.01136	2.09982	98.4354	1.56456	1.30807	0.0370341	-
ancient_calculus	CDM047.B0101	82.856	6.93109	0.115114	6.98158	0.27062	0.753292	0.199935	0.159544	0.945149	0.787624	98.816	1.18401	0.991183	0.092676	-
ancient_calculus	FUM001.A0101	82.8521	8.151	0.854834	1.39031	0.44487	0.961781	0.554045	0.490174	1.89385	2.40705	93.8467	6.15333	5.10884	0.0955618	-
ancient_calculus	MID068.B0101	82.8224	12.2754	0.208655	1.96955	0.248983	0.380648	0.19415	0.184904	0.829838	0.885469	63.5617	36.4383	30.1925	0.727752	-
ancient_calculus	CDM047.S0101	82.6923	7.1015	0.131814	5.86338	0.35072	1.42407	0.228321	0.185952	1.24282	0.779117	98.3906	1.60943	1.34146	0.104409	-
ancient_calculus	KT33calc	82.666	11.7024	0.110275	2.17317	0.283292	0.661647	0.241463	0.216747	1.12746	0.817553	97.7355	2.26448	1.88265	0.0592293	-
ancient_calculus	CDM045.H0101	82.5396	13.9201	0.101509	0.66073	0.166567	0.475246	0.178563	0.179947	0.787155	0.990634	92.3885	7.61149	6.29396	0.0603032	-
ancient_calculus	2097	82.3238	11.7483	0.11937	2.66517	0.234735	0.619121	0.192693	0.158659	0.839842	1.09835	94.5183	5.48168	4.52378	0.15613	-
ancient_calculus	ERR5729631	82.3147	8.44065	0.204702	2.51346	0.453196	2.16363	0.648732	0.267844	1.56429	1.42884	96.9997	3.00026	2.48064	0.0854404	-
ancient_calculus	EMN001.A0101	82.2035	9.82773	0.220719	0.924208	0.400988	1.0139	0.450233	0.430887	1.90382	2.62401	96.2665	3.73354	3.0805	0.0445214	-
ancient_calculus	ERR5729619	81.8888	10.1523	0.186907	1.09979	0.414178	1.0331	0.406281	0.379956	1.79038	2.64828	94.8516	5.14845	4.22798	0.0666489	-
ancient_calculus	CDM041.G0101	81.6975	5.07245	0.0799142	9.60653	0.241846	1.07884	0.231331	0.159828	1.03468	0.797039	97.9402	2.05975	1.69301	0.207899	-
ancient_calculus	MID102.A0101	81.6662	14.467	0.133085	1.13091	0.187668	0.445251	0.161296	0.130632	0.632919	1.04505	95.5196	4.48043	3.66958	0.0606778	-
ancient_calculus	ERR5729633	81.6314	10.5665	0.160899	3.06916	0.345957	0.830499	0.304013	0.277336	1.40682	1.40749	93.9269	6.07315	4.96963	0.196471	-
ancient_calculus	MID050.A0101	81.5606	11.3999	0.152099	2.71369	0.353141	1.05265	0.219866	0.182971	1.26197	1.1031	97.2814	2.71859	2.22811	0.0838013	-
ancient_calculus	ERR5729618	81.4508	8.57386	0.235334	4.03392	0.458532	1.34816	0.369358	0.335061	1.62887	1.56608	96.1241	3.87594	3.16836	0.166421	-
ancient_calculus	ESA003.A0101	81.3982	13.904	0.12055	1.57302	0.264185	0.52837	0.177711	0.169283	0.974296	0.890387	92.0528	7.94716	6.48009	0.135034	-
ancient_calculus	CS24	81.3728	11.7868	0.123523	3.35021	0.373314	0.857798	0.295082	0.13313	0.882502	0.824858	96.2534	3.74655	3.05944	0.135549	-
ancient_calculus	CDM050.X0101	81.2898	6.84472	0.172309	6.83922	0.542592	1.74509	0.185141	0.16681	1.43713	0.777226	98.7035	1.2965	1.06427	0.0986995	-
ancient_calculus	KT02calc	81.2766	6.4831	0.100125	7.38423	0.450563	1.35169	0.375469	0.175219	1.32666	1.07635	99.6699	0.330076	0.278341	0.0343796	-
ancient_calculus	SRR5297132	81.2528	5.22441	0.439135	7.52341	0.439135	1.9309	0.213109	0.516629	1.58218	0.878269	98.2414	1.7586	1.43919	0.142332	-
ancient_calculus	MID081.A0101	81.2457	11.2513	0.127573	4.0099	0.286499	0.823819	0.190278	0.169737	0.98707	0.908147	97.3767	2.62334	2.14173	0.115212	-
ancient_calculus	SRR6877312	81.2001	12.699	0.220703	2.07805	0.322456	0.725167	0.249366	0.308124	1.04619	1.15081	97.0484	2.95165	2.40741	0.0713537	-
ancient_calculus	CDM049.E0101	81.1437	15.1034	0.13523	1.07664	0.229593	0.437638	0.170151	0.147118	0.884936	0.671689	93.798	6.20201	5.04345	0.0767851	-
ancient_calculus	ERR5729614	81.0799	7.91821	0.151885	6.64107	0.349185	1.36293	0.234135	0.198309	1.18531	0.879017	97.681	2.31902	1.89071	0.164045	-
ancient_calculus	MID091.A0101	81.0166	8.48727	0.202482	6.34974	0.455833	1.34356	0.177545	0.139643	1.09619	0.731128	98.1758	1.82424	1.48812	0.125849	-
ancient_calculus	KT11calc	80.8777	8.45889	0.18202	6.67914	0.374153	0.844373	0.187077	0.217413	1.31965	0.859541	98.5612	1.43879	1.17378	0.106109	-
ancient_calculus	MID083.A0101	80.8761	14.9043	0.0970465	1.11933	0.199802	0.5814	0.15018	0.159402	0.809745	1.10264	93.9066	6.09344	4.93912	0.0782191	-
ancient_calculus	2096	80.7503	9.974	0.120262	5.95411	0.252874	0.631104	0.192048	0.160092	0.971048	0.994205	89.6036	10.3964	8.40758	0.629195	-
ancient_calculus	CDM045.M0101	80.666	14.4192	0.100237	1.98661	0.175947	0.582226	0.181279	0.183412	0.773102	0.931988	97.1317	2.86834	2.32464	0.0670039	-
ancient_calculus	IVE002.B0101	80.6094	12.1124	0.102503	4.75742	0.161771	0.484826	0.163714	0.117077	0.752501	0.738413	96.6963	3.3037	2.67424	0.167239	-
ancient_calculus	ELR003.A0101	80.5927	9.95612	0.291076	4.38819	0.383691	1.81922	0.216102	0.143333	1.3363	0.873228	98.009	1.99099	1.61494	0.0973873	-
ancient_calculus	CS23	80.4836	12.8709	0.207679	2.0623	0.346333	0.955283	0.254165	0.212106	1.31107	1.29658	91.6814	8.3186	6.7079	0.181626	-
ancient_calculus	CDM043.L0101	80.3463	7.74925	0.131343	4.88358	0.561194	2.18507	0.513433	0.358209	2.06567	1.20597	99.7103	0.289749	0.242858	0.0241535	-
ancient_calculus	KT08calc	80.2235	16.1241	0.131773	0.605182	0.312003	0.463647	0.191734	0.179881	0.867334	0.9008	84.8625	15.1375	12.1576	0.101638	-
ancient_calculus	MID027.A0101	80.1808	15.9558	0.291385	1.19667	0.153164	0.384778	0.153164	0.109581	0.669315	0.905287	94.9733	5.02674	4.04146	0.0701682	-
ancient_calculus	LIS003.A0101	80.1341	12.8324	0.119915	2.99195	0.269438	0.911944	0.226506	0.20874	1.24948	1.05555	97.7985	2.20153	1.77464	0.0758858	-
ancient_calculus	CDM042.Q0101	79.9981	16.7512	0.110485	0.660813	0.192693	0.384339	0.171225	0.155516	0.74564	0.829943	92.7539	7.2461	5.80824	0.0578955	-
ancient_calculus	KT26calc	79.9809	15.2246	0.143828	1.4339	0.23363	0.70965	0.197125	0.194205	1.12434	0.757836	92.1554	7.84462	6.28576	0.122512	-
ancient_calculus	ERR5729629	79.9748	10.7232	0.165969	2.80598	0.575911	2.06354	0.326405	0.247293	1.91196	1.20493	97.2999	2.70014	2.17027	0.0857948	-
ancient_calculus	CS33	79.9486	8.61504	0.0896285	7.8552	0.290289	0.785253	0.228753	0.189959	0.915013	1.08223	98.2854	1.71457	1.38106	0.144711	-
ancient_calculus	MID038.A0101	79.9262	7.52853	0.0851904	9.53727	0.2123	0.638252	0.152802	0.144012	0.695045	1.08043	95.3727	4.62727	3.70909	0.451398	-
ancient_calculus	KT01calc	79.8494	15.6512	0.148122	1.20996	0.267478	0.514011	0.238206	0.186477	1.03055	0.904629	89.4437	10.5563	8.4419	0.137769	-
ancient_calculus	ELR004.A0101	79.7385	11.4387	0.102482	5.768	0.193578	0.410965	0.164593	0.11801	1.07762	0.987557	95.003	4.99701	3.99501	0.298262	-
ancient_calculus	MID086.A0101	79.6962	6.02144	0.107474	10.6341	0.331135	0.964359	0.194615	0.156854	0.874314	1.01955	97.9859	2.01412	1.61568	0.22425	-
ancient_calculus	CDM046.Q0101	79.6876	4.90061	0.105477	10.8682	0.348884	1.22515	0.340771	0.194726	1.49696	0.831643	99.4021	0.597916	0.486676	0.0750113	-
ancient_calculus	GOY006.A0102	79.6595	9.82519	1.01005	1.61905	0.544465	1.72	0.530674	0.556601	2.126	2.40844	94.2278	5.77218	4.61113	0.103516	-
ancient_calculus	OFN001.A0101	79.6263	11.0038	0.255736	3.1896	0.419123	1.6836	0.355189	0.284151	1.6907	1.4918	99.5093	0.490708	0.400954	0.0256605	-
ancient_calculus	2089	79.4021	12.7158	0.164225	4.35012	0.275751	0.657512	0.225503	0.174642	1.09687	0.937552	96.0675	3.93247	3.13313	0.181103	-
ancient_calculus	MID067.A0101	79.385	9.35438	0.144478	6.76241	0.284642	1.76176	0.207013	0.153103	1.01781	0.9294	98.6373	1.36268	1.09204	0.102174	-
ancient_calculus	CDM049.W0101	79.335	13.7909	0.0897551	4.38945	0.210853	0.585545	0.176661	0.129646	0.646807	0.645382	94.8745	5.12552	4.0771	0.235025	-
ancient_calculus	MID057.A0101	79.3029	11.4831	0.151579	5.21679	0.298542	1.26726	0.213904	0.149271	1.11184	0.804832	97.5483	2.45168	1.95478	0.137933	-
ancient_calculus	GOY005.A0103	79.2566	11.3304	0.974109	1.20482	0.507562	1.03563	0.37939	0.476801	2.10715	2.72751	91.848	8.15196	6.47493	0.108277	-
ancient_calculus	CDM046.B0101	79.229	8.88048	0.132019	5.87925	0.431262	2.0595	0.149622	0.202429	1.87467	1.16177	99.5175	0.482513	0.39229	0.0383681	-
ancient_calculus	MAWB6	79.2081	15.9284	0.163707	1.91017	0.23481	0.473959	0.210858	0.176155	0.81797	0.875871	93.54	6.46001	5.12803	0.133426	-
ancient_calculus	CDM047.V0101	79.0173	6.28637	0.115509	10.0671	0.382069	1.40388	0.524235	0.239904	1.22173	0.741925	99.2481	0.751882	0.604274	0.0857126	-
ancient_calculus	CS30	79.012	11.3792	0.209404	5.66819	0.285551	0.671045	0.218923	0.214163	1.15172	1.1898	98.9895	1.0105	0.808753	0.0673012	-
ancient_calculus	CDM051.V0101	78.9215	18.1368	0.0954043	0.772278	0.141976	0.344993	0.146045	0.119368	0.647031	0.674613	92.4488	7.55125	5.97083	0.068329	-
ancient_calculus	HCLVMBCX2-3505-17-00-01_S17	78.8451	2.8424	0.00358436	15.5884	0.118284	0.562744	0.150543	0.129037	0.849493	0.910427	98.6574	1.34261	1.06858	0.219291	-
ancient_calculus	KT27calc	78.7816	15.6936	0.179325	1.60865	0.287447	0.762131	0.216245	0.21097	1.44515	0.814873	96.7715	3.22852	2.554	0.0619461	-
ancient_calculus	KT14calc	78.6958	15.1156	0.823494	2.17035	0.414228	0.540728	0.409267	0.161226	0.954956	0.714357	97.671	2.329	1.84336	0.0605623	-
ancient_calculus	CDM048.D0101	78.6546	17.2322	0.145689	1.14605	0.25056	0.622319	0.178344	0.148829	0.95326	0.668161	94.693	5.30704	4.1855	0.0708396	-
ancient_calculus	MID042.A0101	78.6107	18.1847	0.180713	0.802719	0.203577	0.398071	0.163175	0.103981	0.669611	0.682765	91.2547	8.74534	6.88629	0.0802159	-
ancient_calculus	SA-009	78.5593	5.45507	0.106393	10.3153	0.476352	2.42045	0.178934	0.152336	1.45807	0.877744	98.8971	1.10289	0.877045	0.123848	-
ancient_calculus	ERR5729622	78.4181	10.1163	0.174549	5.65388	0.475077	1.40854	0.35517	0.324813	1.62558	1.448	98.9309	1.06913	0.848781	0.0704754	-
ancient_calculus	MID074.A0101	78.383	15.5028	0.134748	3.08236	0.245915	0.791646	0.171804	0.124642	0.889338	0.673741	98.0738	1.92623	1.51999	0.0693793	-
ancient_calculus	MID101.A0101	78.3266	18.2655	0.125539	0.870849	0.161616	0.424998	0.134715	0.122411	0.725082	0.842697	87.7551	12.2449	9.60273	0.116654	-
ancient_calculus	CDM045.Q0101	78.3149	8.50655	0.113289	9.67392	0.243818	0.980199	0.224116	0.15762	1.0196	0.765934	98.5531	1.44693	1.14352	0.150019	-
ancient_calculus	CS13	78.3012	17.9097	0.135484	0.781964	0.234636	0.495291	0.204164	0.149783	0.839393	0.948389	93.3669	6.63311	5.20558	0.0618862	-
ancient_calculus	ECO002.B0101	78.1968	3.31126	0.117573	15.3556	0.222972	0.506812	0.338943	0.17684	1.04886	0.724338	81.0943	18.9057	14.7965	2.91365	-
ancient_calculus	ATT002.A0101	78.1961	5.20188	0.12744	11.8925	0.3186	1.61617	0.330186	0.231709	1.1933	0.892081	99.6706	0.329415	0.267635	0.0491825	-
ancient_calculus	CDM052.K0101	78.1744	6.20376	0.179964	9.97301	0.744851	1.93961	0.259948	0.189962	1.35973	0.974805	99.2757	0.72426	0.576298	0.0822448	-
ancient_calculus	CS42	78.0941	16.3962	0.230501	1.69348	0.309295	0.729137	0.212861	0.18934	1.03255	1.11252	95.6271	4.37288	3.42588	0.0840738	-
ancient_calculus	ERR5729649	78.0847	10.9228	0.135307	4.01423	0.360934	0.879841	2.97058	0.201931	1.18548	1.24421	95.6275	4.37249	3.4255	0.185587	-
ancient_calculus	CDM046.Y0101	78.0697	17.7025	0.189509	1.69972	0.203185	0.398554	0.144574	0.121129	0.597831	0.873303	97.9667	2.0333	1.59785	0.0445703	-
ancient_calculus	KT07calc	78.0312	15.4113	0.14204	2.61985	0.299862	1.15605	0.169659	0.153877	1.25469	0.761491	98.5351	1.46486	1.15345	0.0483905	-
ancient_calculus	CDM047.H0101	77.9805	18.9473	0.179617	0.590366	0.187595	0.341683	0.145654	0.145654	0.661027	0.820586	89.0914	10.9086	8.51803	0.0744116	-
ancient_calculus	CDM048.E0101	77.8456	18.6181	0.143758	1.08734	0.217927	0.397396	0.146963	0.148795	0.787466	0.606624	90.2253	9.77468	7.6208	0.116307	-
ancient_calculus	LIS001.A0101	77.804	7.87901	0.115207	9.89026	0.419823	1.91557	0.177693	0.138639	1.00953	0.650238	98.5714	1.4286	1.12174	0.151322	-
ancient_calculus	KT25calc	77.7491	9.32591	0.238616	7.79479	0.425532	1.54703	0.242593	0.135216	1.63452	0.906741	98.3324	1.66758	1.30698	0.14003	-
ancient_calculus	MAWB10	77.7373	17.5399	0.269786	1.20112	0.251937	0.490444	0.224907	0.216832	0.890108	1.17766	93.9221	6.07787	4.73585	0.0830191	-
ancient_calculus	ERR5729642	77.3073	14.9662	0.189936	3.42271	0.30184	0.722444	0.288549	0.228095	1.13919	1.43374	93.8749	6.12512	4.74712	0.219732	-
ancient_calculus	MID077.A0101	77.2088	18.7313	0.0928372	1.47223	0.165932	0.406368	0.159116	0.123391	0.729301	0.910745	91.4623	8.53771	6.6032	0.13572	-
ancient_calculus	CS46	77.0629	16.7422	0.137099	1.77287	0.438178	0.77286	0.254036	0.155916	1.74061	0.9234	98.1136	1.88642	1.46406	0.0434514	-
ancient_calculus	SRR6877282	76.9618	18.3093	0.232132	1.35079	0.273637	0.575358	0.237102	0.202804	0.950397	0.906655	92.874	7.12598	5.49614	0.106289	-
ancient_calculus	CS07	76.8756	17.651	0.153844	1.54109	0.299731	0.935001	0.226787	0.159149	1.05967	1.09813	97.9276	2.07239	1.6036	0.0419462	-
ancient_calculus	ERR5729616	76.8317	17.2466	0.165558	2.14493	0.26609	0.833388	0.222867	0.211097	1.18998	0.887802	94.8672	5.13281	3.95509	0.120136	-
ancient_calculus	CDM046.G0101	76.739	7.43994	0.107565	11.3033	0.385443	1.38939	0.304769	0.215131	1.24597	0.869487	99.6351	0.364948	0.290208	0.0512734	-
ancient_calculus	RAP002.A0101	76.7326	16.3842	0.180071	1.97402	0.418664	1.43156	0.252099	0.272357	1.46533	0.889099	98.3586	1.64138	1.26987	0.0424114	-
ancient_calculus	MID044.A0101	76.594	17.3721	0.164176	2.64102	0.411505	0.628984	0.173415	0.167018	0.997136	0.850728	96.0907	3.90927	3.00508	0.113273	-
ancient_calculus	MID065.A0101	76.3688	20.4393	0.115156	1.01076	0.163836	0.342327	0.148656	0.129812	0.652725	0.628647	81.7992	18.2008	13.913	0.194009	-
ancient_calculus	MID055.A0101	76.2703	9.45447	0.217834	9.19875	0.397784	1.69768	0.284131	0.217834	1.28806	0.97315	99.1038	0.896179	0.693711	0.0924605	-
ancient_calculus	CDM048.Z0101	76.2214	20.3031	0.120883	0.918776	0.214027	0.432506	0.160606	0.153757	0.781798	0.693106	88.0243	11.9757	9.13986	0.120052	-
ancient_calculus	MID094.A0101	76.0467	19.2521	0.13597	1.32716	0.246081	0.61585	0.200184	0.183376	0.967087	1.02548	91.4746	8.52541	6.49506	0.123176	-
ancient_calculus	2100	75.9734	16.239	0.148618	4.01268	0.227881	0.941246	0.257604	0.227881	1.02051	0.951154	95.467	4.53296	3.45482	0.191945	-
ancient_calculus	MID043.A0101	75.9601	18.3627	0.133972	0.743338	0.155509	0.374678	1.98551	0.141573	0.75569	1.38691	89.7768	10.2232	7.7771	0.086008	-
ancient_calculus	SRR6877290	75.9144	18.7169	0.291349	1.97522	0.273452	0.538745	0.222657	0.163703	0.923789	0.979848	91.1152	8.88479	6.75635	0.185534	-
ancient_calculus	KT19calc	75.6442	17.7786	0.190207	3.15349	0.347154	0.509297	0.315972	0.186049	1.06433	0.810718	96.423	3.57697	2.71675	0.12284	-
ancient_calculus	OAK003.A0101	75.6292	5.53753	0.163795	12.124	0.475635	2.11674	0.544933	0.267742	2.03169	1.10877	99.2205	0.779544	0.599857	0.104559	-
ancient_calculus	CDM045.L0101	75.6202	20.8638	0.100311	0.943093	0.192477	0.424392	0.171043	0.159897	0.754046	0.770764	92.2444	7.75559	5.87584	0.0831554	-
ancient_calculus	CDM041.Y0101	75.5781	4.44219	0.189317	15.8215	0.250169	1.02772	0.723462	0.15551	1.09533	0.7167	99.473	0.527035	0.408403	0.0934016	-
ancient_calculus	ERR5729645	75.5229	12.877	0.173636	7.56476	0.294706	0.741517	0.273176	0.222567	1.12066	1.20902	94.1004	5.89962	4.4669	0.456426	-
ancient_calculus	CDM048.P0101	75.5026	21.4275	0.100817	0.56273	0.149419	0.355873	0.137369	0.14741	0.684434	0.931858	89.676	10.324	7.80609	0.0681051	-
ancient_calculus	SRR13263124	75.4846	6.45754	0.255167	1.58908	0.614109	8.61183	0.582934	0.604927	3.36372	2.43615	97.6246	2.37543	1.80501	0.047788	-
ancient_calculus	KT21calc	75.3428	6.50711	0.149589	12.4907	0.573423	1.39616	0.324109	0.0747943	1.91972	1.22164	99.6656	0.334403	0.261949	0.0517691	-
ancient_calculus	MID037.A0101	75.1968	20.9513	0.119626	1.09372	0.163774	0.505207	0.152381	0.140276	0.772942	0.903961	93.7764	6.22357	4.69135	0.0780894	-
ancient_calculus	CDM048.N0101	75.1674	5.07812	0.195312	11.8025	0.47433	3.125	0.334821	0.139509	2.31585	1.36719	99.8575	0.142548	0.117179	0.0268288	-
ancient_calculus	MID036.A0101	75.1355	20.195	0.13228	1.55932	0.206622	0.553461	0.178843	0.162176	0.786275	1.09052	89.3729	10.6271	7.99655	0.175748	-
ancient_calculus	2095	74.9438	19.8641	0.254976	1.93493	0.285165	0.70188	0.141006	0.174227	1.00281	0.697151	88.7767	11.2233	8.42297	0.22721	-
ancient_calculus	KT29calc	74.9077	18.5321	0.189195	2.94153	0.334845	0.66969	0.187693	0.210217	1.22226	0.804829	96.9013	3.09868	2.33179	0.101174	-
ancient_calculus	CDM045.F0101	74.7958	7.23709	0.062822	12.0116	0.71617	1.92235	0.665913	0.20103	1.55798	0.82925	99.7337	0.266287	0.209496	0.0420374	-
ancient_calculus	CDM049.P0101	74.7748	20.3307	0.125345	0.628744	0.186669	0.394229	2.04864	0.120627	0.606506	0.78374	93.5277	6.47229	4.85077	0.0507037	-
ancient_calculus	ERR5729625	74.7126	17.6415	0.176887	2.13443	0.452535	1.54039	0.222583	0.243219	1.6819	1.19399	98.3954	1.60459	1.20937	0.0442644	-
ancient_calculus	MID028.A0101	74.6252	21.5426	0.152768	0.836031	0.181179	0.471344	0.165343	0.133672	0.757318	1.13458	91.5588	8.44121	6.31139	0.0805949	-
ancient_calculus	MAWB15	74.5958	19.9658	0.391472	1.59178	0.42866	0.61507	0.282557	0.15034	0.92134	1.05715	87.2844	12.7156	9.4971	0.212443	-
ancient_calculus	MID041.A0101	74.5006	19.8834	0.247902	2.16225	0.218827	1.07041	0.140784	0.143844	0.749826	0.882193	96.2008	3.79919	2.84094	0.0921632	-
ancient_calculus	CS08	74.494	21.4596	0.129122	1.05838	0.224537	0.507672	0.161273	0.137419	0.775769	1.05216	94.806	5.19402	3.88026	0.0649873	-
ancient_calculus	SRR6877310	74.0502	13.3088	0.200651	7.28266	0.499984	1.0197	0.289464	0.305911	1.55587	1.48679	98.9099	1.09011	0.817491	0.0894148	-
ancient_calculus	MID064.A0101	73.9945	10.3921	0.164126	10.6574	0.538393	1.53082	0.348192	0.134982	1.26085	0.978618	98.3669	1.63314	1.2188	0.184103	-
ancient_calculus	KT22calc	73.9838	21.1992	0.132256	1.76873	0.219896	0.517871	0.194401	0.164125	0.913046	0.906672	95.9422	4.05784	3.01324	0.0817984	-
ancient_calculus	CDM046.V0101	73.9361	9.07293	0.197819	11.3398	0.491873	1.91938	0.24059	0.112275	1.62532	1.06394	99.412	0.588016	0.444779	0.0766835	-
ancient_calculus	MID054.A0101	73.8206	17.6262	0.197364	4.01379	0.396874	1.42588	0.275309	0.158034	1.27143	0.814485	96.3861	3.61389	2.67877	0.155107	-
ancient_calculus	KT15calc	73.727	11.7007	0.125379	10.0263	0.428716	1.09606	0.319515	0.190091	1.45602	0.930233	98.9321	1.06785	0.797548	0.1171	-
ancient_calculus	MID030.A0101	73.6525	10.3279	0.28049	8.59993	0.904977	2.52176	0.264613	0.169352	2.16718	1.11138	98.8315	1.16852	0.870778	0.110508	-
ancient_calculus	CDM048.F0101	73.5906	23.2077	0.150947	0.76268	0.254227	0.497331	0.108046	0.115991	0.753146	0.559298	98.5764	1.42365	1.05785	0.0208597	-
ancient_calculus	CMB006.A0101	73.234	19.9996	0.288367	3.41575	0.241856	0.718126	0.145114	0.111626	0.939517	0.90603	98.4829	1.51707	1.12121	0.0618288	-
ancient_calculus	2093	73.191	22.2247	0.111269	1.65417	0.38031	0.509203	0.187288	0.132291	0.886328	0.723459	90.4886	9.51144	6.97324	0.167374	-
ancient_calculus	MID084.A0101	73.1095	15.3697	0.271417	5.66512	0.617908	1.92302	0.303179	0.170358	1.68625	0.88355	99.3425	0.657454	0.490854	0.0472605	-
ancient_calculus	MID056.A0101	73.0663	21.869	0.134831	1.57957	0.421559	0.575164	0.256861	0.157871	0.865306	1.07353	97.7388	2.26119	1.66256	0.0457256	-
ancient_calculus	CDM048.V0101	73.0056	23.9464	0.102254	0.605199	0.181619	0.38583	0.141193	0.141788	0.724991	0.76512	86.2762	13.7238	10.0312	0.093073	-
ancient_calculus	CMB005.A0101	72.9583	11.622	0.094105	11.8102	0.255428	0.974659	0.228541	0.174766	1.10909	0.773005	99.5704	0.429595	0.323425	0.0607359	-
ancient_calculus	ERR5729632	72.9419	16.4025	0.194602	2.62418	0.531857	3.3717	0.283619	0.234758	2.10945	1.30549	96.7225	3.27751	2.40165	0.0960427	-
ancient_calculus	KT31calc	72.8731	21.9323	0.299257	1.70143	0.277299	0.572163	0.299257	0.174409	0.924119	0.946705	95.2094	4.79056	3.50257	0.0915443	-
ancient_calculus	SA-005	72.8665	12.1975	0.0924832	7.22396	0.508657	3.86888	0.27745	0.215794	1.76746	0.981349	99.6546	0.345441	0.261788	0.0349622	-
ancient_calculus	CDM043.U0101	72.6823	8.37815	0.075285	13.433	0.47322	1.5057	0.73134	0.10755	1.33362	1.27985	99.7006	0.299422	0.22772	0.0502386	-
ancient_calculus	KT13calc	72.5405	15.1527	0.301545	5.84244	0.527704	2.88353	0.188466	0.169619	1.54542	0.848096	99.5512	0.448751	0.335587	0.0362229	-
ancient_calculus	CDM049.F0101	72.5349	24.6444	0.113624	0.427352	0.160336	0.333612	0.133824	0.139189	0.659649	0.853125	87.6809	12.3191	8.94726	0.0626554	-
ancient_calculus	MID045.A0101	72.3669	23.695	0.134862	1.10879	0.251302	0.437953	0.160583	0.144594	0.812299	0.887724	92.2781	7.72192	5.59926	0.0956371	-
ancient_calculus	2104	72.2567	19.6783	0.124286	4.78724	0.205831	0.404011	0.709096	0.153362	0.814471	0.866721	87.5398	12.4602	9.01546	0.606641	-
ancient_calculus	KT35calc	72.1678	15.8406	0.281409	6.56318	0.43573	1.6703	0.335875	0.181554	1.57952	0.944081	99.2159	0.784119	0.576085	0.0614817	-
ancient_calculus	CDM048.I0101	72.1036	13.2366	0.116328	5.84115	0.690543	3.78685	0.559364	0.269782	2.76712	0.628666	97.8516	2.14841	1.55931	0.13551	-
ancient_calculus	CDM048.A0101	72.0482	24.0363	0.151951	1.04499	0.272268	0.662777	0.165954	0.151951	0.829249	0.636328	93.379	6.62103	4.78151	0.0792061	-
ancient_calculus	ERR5729650	72.0482	7.83279	0.211541	1.87094	0.302648	0.678133	14.7394	0.212743	1.1928	0.910828	93.3731	6.62689	4.78603	0.134023	-
ancient_calculus	MID047.A0101	71.9884	21.4072	0.141284	3.64807	0.230587	0.530483	0.151281	0.137286	0.885027	0.880361	94.4098	5.59024	4.03503	0.213972	-
ancient_calculus	KT30calc	71.9437	13.6061	0.230179	9.53112	0.426257	1.2873	0.255754	0.221654	1.63683	0.86104	99.2489	0.751132	0.550759	0.0816398	-
ancient_calculus	MID089.A0101	71.896	18.7405	0.121692	5.39161	0.31606	1.19832	0.240003	0.157185	1.03607	0.902545	98.2228	1.77722	1.28813	0.10585	-
ancient_calculus	ERR5729638	71.7539	5.98256	0.180286	16.9138	0.423121	1.67777	0.286986	0.154531	1.61154	1.01549	99.6333	0.366741	0.273228	0.072048	-
ancient_calculus	MAWB11	71.6151	22.8885	0.45696	1.77662	0.334593	0.580554	0.237067	0.168983	0.918213	1.02341	91.5556	8.44443	6.05869	0.160056	-
ancient_calculus	CDM048.K0101	71.3347	7.27309	0.111765	17.9075	0.308606	0.730645	0.248553	0.200177	1.11599	0.769013	98.2452	1.75477	1.262	0.324296	-
ancient_calculus	CS45	71.2536	25.1455	0.125139	0.641984	0.197705	0.47612	0.15846	0.178452	0.813773	1.00926	93.0574	6.94261	4.9585	0.0545852	-
ancient_calculus	MID022.A0101	71.1431	13.4293	0.215856	10.0527	0.545808	1.67134	0.222023	0.203522	1.45857	1.0577	99.2635	0.73655	0.534149	0.0840637	-
ancient_calculus	MID060.A0101	71.1428	14.3115	0.261151	9.24805	0.514011	1.40317	0.310894	0.538882	1.17103	1.09849	98.6499	1.35007	0.970715	0.134886	-
ancient_calculus	ERR5729657	71.0641	12.4652	0.280805	13.4697	0.267377	0.460784	0.325564	0.164431	0.799069	0.702955	94.9969	5.00313	3.56636	0.684082	-
ancient_calculus	ERR5729628	70.9972	22.0375	0.191733	1.53427	0.491467	1.56278	0.310858	0.255037	1.51485	1.10428	93.2703	6.72966	4.78999	0.113297	-
ancient_calculus	RAP001.A0101	70.7135	25.9996	0.111031	0.592166	0.200389	0.531816	0.155043	0.149709	0.875912	0.670855	94.1439	5.85612	4.15247	0.0446897	-
ancient_calculus	MAWB5	70.3111	24.4262	0.192245	1.13662	0.277043	0.486143	0.637832	0.32866	0.969125	1.23511	90.1073	9.8927	6.96732	0.122469	-
ancient_calculus	SRR6877323	70.2203	21.9611	0.17364	1.4812	0.402968	2.29065	0.307816	0.264406	1.83155	1.0664	93.4085	6.59151	4.64059	0.107676	-
ancient_calculus	CS15	70.15	16.8056	0.139671	9.15522	0.235188	1.47601	0.236089	0.115341	0.938049	0.748817	98.2601	1.73989	1.23094	0.169344	-
ancient_calculus	ERR5729643	70.0052	11.2094	0.181399	13.3848	0.430822	1.45919	0.302776	0.210743	1.93136	0.884318	98.9418	1.05825	0.75113	0.151702	-
ancient_calculus	ESA004.A0101	69.7595	14.6481	0.150334	11.7119	0.324157	0.554355	0.230198	0.178521	1.60199	0.840928	98.794	1.20601	0.851461	0.151273	-
ancient_calculus	MID080.A0101	69.4557	25.9038	0.127647	1.25487	0.227801	0.642817	0.187216	0.162341	1.04409	0.993683	91.5587	8.44131	5.87504	0.115965	-
ancient_calculus	MID062.A0101	69.1271	21.771	0.178643	5.61163	0.302577	0.831807	0.208789	0.145148	1.02608	0.797195	96.9971	3.00292	2.08624	0.178546	-
ancient_calculus	SRR6877288	68.9076	7.84579	0.250736	17.3761	0.588582	1.92584	0.33196	0.209535	1.25368	1.31018	97.6118	2.38824	1.656	0.425064	-
ancient_calculus	OAK002.A0101	68.6801	4.28732	0.165147	0.678826	0.201124	0.397502	23.3324	0.337539	0.781761	1.13829	81.9246	18.0754	12.4267	0.132725	-
ancient_calculus	MID031.A0101	68.6776	23.4354	0.20213	2.8065	0.392599	1.42657	0.252663	0.120501	1.65203	1.03397	98.8202	1.17976	0.820509	0.0431213	-
ancient_calculus	CS22	68.5771	27.9909	0.146187	0.802403	0.262137	0.495536	0.156682	0.108703	0.728685	0.731684	94.8895	5.11051	3.51553	0.0510174	-
ancient_calculus	MID033.A0101	68.5585	16.9737	0.274036	6.19057	1.08294	3.27853	0.148574	0.234416	2.39369	0.865029	98.8945	1.10548	0.768075	0.0784513	-
ancient_calculus	MID082.A0101	68.4406	22.7455	0.181338	5.2447	0.293182	0.906692	0.184596	0.146591	0.988132	0.868687	97.2668	2.73323	1.88129	0.1534	-
ancient_calculus	2081	67.9997	9.79447	0.215088	15.3788	0.605433	2.64877	0.346531	0.175257	1.69282	1.14315	99.0843	0.915705	0.632849	0.150863	-
ancient_calculus	2083	67.9094	13.8419	0.174487	13.3589	0.457495	1.31078	0.306416	0.200021	1.48739	0.953293	98.8512	1.14878	0.790373	0.163512	-
ancient_calculus	CDM046.H0101	67.8034	11.5016	0.298237	9.38797	0.855809	4.71992	0.272303	0.259336	3.64367	1.25778	99.7414	0.258604	0.185501	0.0342996	-
ancient_calculus	SA-010	67.1901	8.04475	0.123377	20.088	0.339287	1.76093	0.255166	0.17385	1.24218	0.782323	98.8167	1.18332	0.805252	0.247759	-
ancient_calculus	CS29	66.9126	29.7666	0.16786	0.546818	0.16607	0.418892	0.176879	0.114224	0.80983	0.920199	85.9202	14.0798	9.43376	0.0870121	-
ancient_calculus	MID048.A0101	66.8714	29.831	0.112469	0.951071	0.166519	0.423669	0.12994	0.113015	0.657888	0.743058	94.1292	5.87076	3.93667	0.0658466	-
ancient_calculus	CS26	66.3866	14.1854	0.388812	9.03048	1.11627	4.43998	0.225762	0.175593	2.63389	1.41728	99.5498	0.450159	0.308845	0.0506515	-
ancient_calculus	MID079.A0101	66.0799	30.315	0.182836	0.796975	0.194881	0.420956	0.14562	0.132649	0.74061	0.99062	85.6319	14.3681	9.50681	0.124539	-
ancient_calculus	ERR5729656	66.0594	10.6385	0.141493	12.9333	1.41935	4.29784	0.229926	0.176866	2.73258	1.37071	99.6582	0.341816	0.235841	0.0542159	-
ancient_calculus	CDM041.K0101	65.7075	8.3756	0.093289	23.3077	0.276952	0.740482	0.102035	0.110781	0.792957	0.492683	97.8848	2.1152	1.40017	0.503117	-
ancient_calculus	CDM043.Y0101	65.6812	30.1353	0.0955848	1.26867	0.202756	0.472131	0.189239	0.180549	0.783023	0.991571	96.9694	3.03064	2.00107	0.0484586	-
ancient_calculus	NMU125.A0101	64.8502	3.81475	10.603	0.669887	7.3843	2.13685	7.43041	0.362855	1.63002	1.11771	83.6717	16.3283	10.6029	0.119422	-
ancient_calculus	CS04	64.8049	10.0425	0.145678	19.3689	0.660199	1.82252	0.418436	0.164275	1.61175	0.960853	99.3329	0.667149	0.442399	0.139236	-
ancient_calculus	MID068.A0101	64.6655	31.4936	0.167195	1.13493	0.223533	0.4716	0.174465	0.1572	0.802355	0.709671	95.7707	4.22928	2.74529	0.0580064	-
ancient_calculus	MID097.A0101	64.6564	8.51394	0.152472	20.9704	0.490089	1.95491	0.245045	0.174254	1.96308	0.879438	98.9724	1.02765	0.674782	0.225612	-
ancient_calculus	IVE007.B0101	64.3541	15.904	0.164845	14.6963	0.462283	1.21842	0.351192	0.143343	1.78104	0.924565	99.5074	0.492558	0.327015	0.0823955	-
ancient_calculus	MID093.A0101	64.2294	24.4573	0.213631	5.44185	0.514552	2.68991	0.17458	0.124044	1.39894	0.755749	99.2977	0.702255	0.461167	0.0482252	-
ancient_calculus	CS31	63.6143	30.3081	0.187819	1.9816	0.564659	1.2118	0.157758	0.172909	1.06222	0.738771	94.9899	5.01009	3.1978	0.1093	-
ancient_calculus	CDM048.Q0101	63.479	6.69904	0.112066	24.5548	0.435811	1.76815	0.547877	0.236583	1.40705	0.759557	99.6988	0.301223	0.201261	0.0839833	-
ancient_calculus	MID087.A0101	63.2476	32.6936	0.169668	1.31286	0.215524	0.485617	0.147198	0.127022	0.743788	0.857052	94.1893	5.81067	3.68581	0.0863006	-
ancient_calculus	Abusir1519c	63.195	12.3668	0.257062	17.6024	0.733813	3.0141	0.227892	0.146307	1.58112	0.875562	99.1055	0.894499	0.575506	0.167517	-
ancient_calculus	PYK002.A0101	63.0395	14.175	0.0834141	18.7439	0.430524	1.06017	0.295985	0.118394	0.931009	1.12205	99.2716	0.728353	0.469212	0.14654	-
ancient_calculus	CMB002.A0101	62.5212	32.6968	0.158343	1.5866	0.267072	0.567924	0.163621	0.138286	0.934224	0.965893	96.4586	3.54138	2.22448	0.0661966	-
ancient_calculus	MID066.A0101	62.2824	29.5018	0.147629	5.01482	0.265504	0.718692	0.207139	0.153351	0.905231	0.803378	97.5597	2.44029	1.53016	0.1324	-
ancient_calculus	ERR5729627	62.1074	8.88972	0.499189	11.8058	1.56828	6.69329	0.960938	0.603186	4.63414	2.23803	99.7436	0.256403	0.169371	0.0402943	-
ancient_calculus	CDM042.M0101	62.0746	6.3327	0.0636807	24.2694	0.396236	3.94821	0.304252	0.198118	1.48588	0.926909	99.5959	0.40414	0.26108	0.108166	-
ancient_calculus	KT24calc	61.6418	24.1756	0.212393	9.45149	0.361068	1.49206	0.31859	0.286731	1.2425	0.817714	98.9903	1.00966	0.632603	0.105463	-
ancient_calculus	CDM048.O0101	61.3443	8.66641	0.103033	26.9285	0.364502	0.725117	0.243974	0.132193	0.895218	0.596812	95.8802	4.11985	2.53788	1.11967	-
ancient_calculus	CDM042.C0101	60.5414	16.1126	0.135269	20.325	0.201169	0.698888	0.267069	0.156079	0.775194	0.787333	98.4578	1.54222	0.943939	0.323542	-
ancient_calculus	2094	60.4081	13.8851	0.237202	18.4425	0.664516	2.9005	0.343595	0.207552	1.81216	1.09881	98.967	1.03301	0.634203	0.200568	-
ancient_calculus	CS20	59.6953	20.8058	0.593704	8.85703	1.21728	5.22385	0.209103	0.16803	1.62429	1.60562	99.6642	0.335838	0.210531	0.039753	-
ancient_calculus	CS34	59.436	33.9824	0.168449	3.72427	0.202369	0.497298	0.154651	0.159825	0.793952	0.880763	95.6106	4.38937	2.61964	0.173521	-
ancient_calculus	MID070.A0101	59.1487	36.1283	0.135963	1.5751	0.313407	0.717841	0.142877	0.13942	0.821542	0.876849	97.9727	2.02728	1.20946	0.0419411	-
ancient_calculus	IVE005.A0101	57.6149	36.9053	0.143736	2.223	0.211586	0.593692	0.153556	0.143736	1.39183	0.618689	96.5802	3.41981	1.98105	0.0860504	-
ancient_calculus	MID032.A0101	57.5207	23.667	0.385352	13.8532	0.471368	1.22946	0.271811	0.172032	1.37396	1.05513	97.8067	2.19328	1.27207	0.313955	-
ancient_calculus	KT18calc	57.3763	20.1664	0.321027	14.096	0.685831	3.35619	0.496133	0.335619	2.15964	1.00686	99.5606	0.439444	0.262173	0.0719531	-
ancient_calculus	MID049.A0101	57.243	39.5734	0.149828	0.762127	0.165941	0.351603	0.14598	0.128905	0.65198	0.827301	89.6358	10.3642	5.94385	0.0890026	-
ancient_calculus	HCLVMBCX2-3505-18-00-01_S18	57.1019	6.1693	7.46055	19.0818	0	2.29555	0	0	7.89096	0	99.9519	0.0480775	0.0374531	0.019174	-
ancient_calculus	MID073.A0101	56.7396	39.5453	0.134809	1.06414	0.191937	0.513216	0.140088	0.141408	0.745125	0.784342	87.5225	12.4775	7.09137	0.14281	-
ancient_calculus	CS01	56.4325	12.5085	0.172603	27.9556	0.302918	0.690411	0.26063	0.119096	0.808644	0.749096	96.7416	3.25839	1.84924	0.921124	-
ancient_calculus	PYK001.A0101	56.3931	6.76294	0.211342	27.721	0.845368	3.62804	0.880592	0.176118	1.90208	1.47939	99.8761	0.123948	0.0799225	0.0443717	-
ancient_calculus	CS14	56.0518	33.2149	2.6643	2.18219	0.735854	1.06572	0.380614	0.228368	2.18219	1.29409	99.3511	0.648853	0.373785	0.0241628	-
ancient_calculus	MAWB12	55.7917	38.506	0.455304	1.96661	0.382604	0.546178	0.219497	0.181283	0.948821	1.00195	93.4421	6.55787	3.66966	0.139	-
ancient_calculus	CS39	55.2454	23.2461	0.330358	13.8397	0.65315	3.14218	0.295052	0.184092	1.98971	1.07429	98.9118	1.0882	0.611257	0.160623	-
ancient_calculus	CDM049.S0101	54.8891	7.61942	0.146527	30.888	0.351666	3.11615	0.293055	0.185601	1.78763	0.722868	99.7109	0.289078	0.168719	0.0993164	-
ancient_calculus	HCLVMBCX2-3505-08-00-01_S8	54.6503	9.14681	14.0661	14.2198	3.30515	1.53728	1.9216	0.076864	0.999231	0.076864	99.9423	0.0576554	0.0415331	0.0182048	-
ancient_calculus	2099	53.8551	12.3131	0.469381	16.0172	3.91515	8.68901	0.363861	0.214678	2.53247	1.6301	99.3727	0.627253	0.347869	0.110486	-
ancient_calculus	MID072.A0101	53.2988	10.1796	0.585806	22.9425	1.20042	6.73197	0.672237	0.211274	2.89062	1.28685	99.7338	0.266235	0.151913	0.0710867	-
ancient_calculus	CDM049.K0101	52.4724	8.92083	0.0884564	35.4578	0.34498	0.911101	0.23441	0.119416	0.866873	0.583812	99.4184	0.581609	0.315305	0.216307	-
ancient_calculus	CS10	52.0141	43.5055	0.157052	1.81617	0.229671	0.504164	0.163306	0.126475	0.724106	0.759547	96.1783	3.82175	1.99838	0.0794281	-
ancient_calculus	CS19	51.3033	45.0485	0.20033	1.05894	0.194498	0.325536	0.269622	0.105653	0.666509	0.827047	91.2936	8.70635	4.47745	0.102211	-
ancient_calculus	CDM047.E0101	51.2672	8.39821	0.18221	29.6836	0.69571	4.12457	0.579758	0.314726	3.18039	1.57363	99.7749	0.225054	0.125398	0.0768151	-
ancient_calculus	ERR5729630	51.2511	8.11828	0.541219	18.1269	2.008	12.8559	0.470625	0.305906	4.74547	1.57659	99.5627	0.437325	0.234187	0.0892922	-
ancient_calculus	MID059.A0101	51.0025	7.98478	0.295994	32.295	0.616653	4.69009	0.288946	0.130378	1.93805	0.757602	99.392	0.608027	0.320131	0.206376	-
ancient_calculus	CDM051.A0101	50.6585	6.03919	0.128493	34.9181	1.46161	3.61388	0.594282	0.19274	1.60617	0.787022	99.8233	0.176703	0.099587	0.0717509	-
ancient_calculus	PAH003.A0101	50.5492	4.00443	0.0890372	43.4352	0.285069	0.320983	0.213989	0.105498	0.534223	0.462395	89.7997	10.2003	5.16707	4.44129	-
ancient_calculus	CDM046.F0101	50.3661	16.601	0.168966	15.1929	1.60518	7.3782	0.549141	0.464658	6.12504	1.54886	99.7506	0.249402	0.135632	0.0478967	-
ancient_calculus	KT20calc	50.178	33.4432	0.24387	8.90456	0.830477	1.9246	0.375692	0.408648	2.4387	1.25231	99.3501	0.649942	0.336469	0.0679351	-
ancient_calculus	MID088.A0101	50.026	44.0165	0.170401	2.32408	0.340803	1.10382	0.105081	0.111708	0.86526	0.93626	97.9779	2.02206	1.02193	0.0570117	-
ancient_calculus	CS27	49.6982	14.8893	0	23.7425	1.40845	4.82897	0	0.201207	4.02414	1.20724	99.781	0.218973	0.118825	0.0619895	-
ancient_calculus	CS09	49.1917	27.9064	0.330529	13.5623	1.64841	3.34767	0.228828	0.239422	2.41965	1.12507	99.0087	0.991287	0.497733	0.14447	-
ancient_calculus	SRR6877292	48.7696	27.005	0.230906	14.1996	0.743298	4.33444	0.453016	0.296879	2.69391	1.27328	99.101	0.898994	0.448665	0.137721	-
ancient_calculus	IVE005.B0101	48.3936	46.431	0.13679	1.98806	0.197211	0.485206	0.149672	0.144151	1.35471	0.719528	94.6986	5.30142	2.57651	0.115435	-
ancient_calculus	SA-007	48.2069	17.3513	0.36224	16.4602	1.62284	10.5412	0.311526	0.36224	3.39057	1.391	99.6613	0.338745	0.173334	0.0657702	-
ancient_calculus	KT34calc	47.7694	16.2663	0.411805	23.8161	1.16678	4.32395	0.960879	0.480439	3.15717	1.64722	99.9217	0.0782995	0.0474546	0.0286735	-
ancient_calculus	CS12	47.6733	44.2493	0.253625	3.45426	0.600981	1.19645	0.27568	0.165408	1.24883	0.882175	98.4802	1.51975	0.734771	0.0625148	-
ancient_calculus	ERR5729626	47.4438	41.7673	0.213608	4.54613	0.444854	1.94246	0.319824	0.301011	1.75276	1.26832	97.6338	2.36623	1.13319	0.117626	-
ancient_calculus	2102	47.215	12.6096	0.292353	30.6278	0.938606	4.33913	0.530851	0.146176	2.05416	1.24635	99.3071	0.692859	0.337258	0.222289	-
ancient_calculus	ERR5729640	45.9588	14.7943	0.234549	34.135	0.420904	1.71414	0.321301	0.247401	1.31894	0.85466	99.2837	0.716345	0.339355	0.254622	-
ancient_calculus	MID034.A0101	45.0018	20.5501	0.43271	16.993	2.58159	6.65933	0.564723	0.183352	5.11918	1.91419	99.6693	0.330718	0.158916	0.0662318	-
ancient_calculus	CDM051.G0101	44.5199	6.82422	0.14771	41.0192	0.768095	3.44165	0.516987	0.251108	1.34417	1.16691	99.7986	0.201395	0.099727	0.0926715	-
ancient_calculus	KT04calc	44.1506	50.3379	0.193078	1.53878	0.359828	0.792792	0.234034	0.254512	1.12922	1.00927	97.5734	2.42662	1.08173	0.047353	-
ancient_calculus	ELR008.A0101	44.0325	22.104	0.333193	26.5599	0.646394	2.20796	0.442036	0.233235	2.40121	1.03956	99.2602	0.739776	0.335986	0.206631	-
ancient_calculus	CDM051.D0101	44.0278	13.4261	0.161977	37.7527	0.605915	1.38581	0.335953	0.203971	1.26582	0.833883	99.5163	0.483714	0.22302	0.192659	-
ancient_calculus	CS18	42.7522	53.5112	0.112737	0.872676	0.212783	0.599688	0.244951	0.135166	0.822505	0.736034	84.8668	15.1332	6.48171	0.142103	-
ancient_calculus	CS11	42.7152	12.7978	0.428519	31.1421	1.32811	4.8444	0.513615	0.200584	4.93861	1.09105	99.6216	0.378405	0.171671	0.127868	-
ancient_calculus	MID024.A0101	42.2885	22.9316	0.546363	13.1127	1.70153	10.818	0.43709	0.327818	6.07243	1.76397	99.809	0.191024	0.0908316	0.0350641	-
ancient_calculus	MID052.A0101	42.0645	12.9952	0.257873	32.2654	1.00023	4.69641	1.78167	0.140658	3.48519	1.31281	99.6258	0.374216	0.167412	0.130742	-
ancient_calculus	2092	41.9059	8.69859	0.105901	44.524	0.453021	1.69589	0.270636	0.148556	1.16638	1.03106	98.901	1.099	0.470679	0.49946	-
ancient_calculus	CS32	40.6313	21.1294	0.235017	29.0211	1.08534	3.35184	0.592486	0.17265	2.878	0.902799	98.7248	1.27516	0.528225	0.380146	-
ancient_calculus	MID040.A0101	40.3639	15.6613	0.321903	35.6566	0.704455	3.41031	0.363891	0.144623	2.3233	1.04969	99.3528	0.647193	0.271293	0.240821	-
ancient_calculus	ECO004.C0101	40.1217	2.84922	0.0895041	53.243	0.280446	1.38731	0.277463	0.134256	0.978579	0.638463	96.9009	3.09912	1.25349	1.66016	-
ancient_calculus	HCLVMBCX2-3505-05-00-01_S5	40.0255	6.12831	0.0957549	51.3246	0.0319183	0.957549	0.159591	0.0957549	0.861794	0.319183	99.3653	0.634693	0.264201	0.335961	-
ancient_calculus	CS21	39.2498	34.7051	0.274121	17.7998	0.732191	2.36249	0.364292	0.411181	3.19567	0.90532	99.585	0.415026	0.172967	0.0839058	-
ancient_calculus	ERR5729654	39.0721	10.0278	0.302042	37.0907	1.41356	5.77504	0.990697	0.277878	3.69699	1.35315	99.8916	0.108411	0.0523685	0.05022	-
ancient_calculus	LIS002.A0101	38.5769	11.4679	0.179011	40.0761	0.771985	4.13963	0.290893	0.313269	3.00962	1.17476	99.6144	0.385583	0.158795	0.164578	-
ancient_calculus	MID076.A0101	38.2499	40.472	0.37545	11.4244	1.01908	4.79657	0.321814	0.252854	1.64738	1.4405	99.4975	0.502482	0.202272	0.0674275	-
ancient_calculus	CS48	38.1043	36.772	0.60906	17.4343	0.532927	2.96917	0.456795	0.266464	2.09364	0.761325	98.8232	1.17678	0.458742	0.215319	-
ancient_calculus	GDN001.A0101	38.0406	26.3019	3.17741	1.5887	2.47132	17.7405	3.61871	0.353045	4.14828	2.55958	99.9631	0.0369419	0.0240529	0.0105869	-
ancient_calculus	CS03	36.765	14.1679	0.683445	25.2983	3.18941	8.38577	0.336299	1.57301	6.5307	3.07008	99.7554	0.244598	0.0999361	0.0718858	-
ancient_calculus	CS37	36.041	24.1331	0.419168	24.6069	2.02143	5.65008	1.43112	0.754006	4.01806	0.925145	99.3641	0.635937	0.239322	0.166569	-
ancient_calculus	KT17calc	36.035	39.242	0.116618	17.9592	0.408163	2.41983	0.349854	0.262391	1.77843	1.42857	99.6891	0.310932	0.12211	0.0658734	-
ancient_calculus	CS47	36.0106	38.4094	0.660745	18.7504	0.674666	2.72222	0.290214	0.16117	1.49765	0.822986	98.5845	1.41552	0.519883	0.275491	-
ancient_calculus	ERR5729655	34.9893	12.7137	0.13078	45.1098	0.687529	3.1107	0.332555	0.171882	1.96544	0.788417	99.2322	0.767839	0.278726	0.356454	-
ancient_calculus	KT03calc	34.2141	23.6901	0.403045	32.0197	0.761308	1.11957	5.32915	0.223914	1.43305	0.80609	99.8527	0.147267	0.0604087	0.0571757	-
ancient_calculus	DLV001.A0101	33.5253	50.949	10.6419	0.191939	0.106633	0.405204	0.49051	0.362551	0.511836	2.8151	97.4095	2.59045	0.878456	0.0149721	-
ancient_calculus	ERR5729652	33.096	7.85529	0.111514	55.1157	0.452489	1.02721	0.278784	0.141537	1.34889	0.57258	99.3715	0.628493	0.218042	0.356457	-
ancient_calculus	CDM051.U0101	32.6555	8.18861	0.351726	46.7575	1.36294	6.16619	0.340734	0.208837	2.78083	1.18707	99.7	0.299975	0.108012	0.150338	-
ancient_calculus	AKI001.A0101	31.0976	7.31707	1.09756	36.3415	2.68293	12.0732	0.487805	0.853659	4.87805	3.17073	99.9539	0.0461046	0.0243374	0.0267551	-
ancient_calculus	NMU127.A0101	30.0168	6.70017	0.234506	49.2797	1.47404	7.47069	0.268007	0.134003	3.21608	1.20603	99.9232	0.0768355	0.0330635	0.0478643	-
ancient_calculus	CDM052.J0101	29.4878	15.7527	1.08639	21.1847	3.33678	17.9514	1.52613	0.387998	5.74237	3.54371	99.8671	0.132885	0.049266	0.0382096	-
ancient_calculus	CDM041.U0101	28.7403	28.9984	0.133211	21.9882	1.93156	8.33403	0.65773	0.616102	8.15086	0.449588	99.2792	0.720783	0.217155	0.168487	-
ancient_calculus	NMU117.A0101	28.0933	4.56769	0.823262	53.8825	2.16797	2.58836	1.48618	0.470243	4.51379	1.40669	98.0663	1.93369	0.553855	1.05311	-
ancient_calculus	ANN002.A0101	27.6975	12.4692	0.0821886	53.6574	0.281789	1.91382	0.352237	0.223083	0.915815	2.40695	99.785	0.214993	0.0695757	0.125414	-
ancient_calculus	HCLVMBCX2-3505-26-00-01_S26	26.9588	3.48606	0.531208	46.9456	1.32802	13.081	0.697211	0.132802	4.44887	2.39044	99.8677	0.132346	0.045679	0.0721307	-
ancient_calculus	CDM051.I0101	26.4957	16.7379	1.21083	20.1567	4.34473	20.2991	0.42735	0.854701	5.91168	3.56125	99.9523	0.0477483	0.0227237	0.0196796	-
ancient_calculus	2086	25.6501	15.7528	0.300282	49.0601	0.876824	4.53426	0.46844	0.324305	2.18005	0.852802	99.5499	0.450058	0.125496	0.230905	-
ancient_calculus	ATT001.A0101	24.9452	6.35268	0.273823	41.8949	1.20482	18.5378	0.0821468	0.657174	3.72399	2.32749	99.9262	0.073829	0.0284269	0.0409475	-
ancient_calculus	PAH002.A0101	23.1367	5.25517	0.0572567	68.5462	0.21409	1.55838	0.326114	0.0721932	0.560119	0.273836	97.7569	2.24306	0.52907	1.54783	-
ancient_calculus	CMB007.A0101	22.8842	13.7249	0.417595	41.9543	3.45212	9.07572	0.389755	0.139198	6.57016	1.39198	99.8518	0.148209	0.0439164	0.07218	-
ancient_calculus	NMU124.A0101	22.7783	2.21418	6.57202	6.56168	8.88774	1.35107	48.6499	0.5566	1.47518	0.953366	96.9351	3.06494	0.708587	0.21124	-
ancient_calculus	CDM051.M0101	21.879	12.0609	0	46.5087	4.4435	7.91367	0.846382	0.380872	4.10495	1.86204	99.9408	0.0592454	0.0229678	0.0375659	-
ancient_calculus	NMU122.A0101	21.8236	1.95128	2.77074	68.4949	0.798057	0.652567	1.98231	0.140141	0.814104	0.572333	97.3435	2.65653	0.589828	1.82984	-
ancient_calculus	TON005.B0101	20.705	5.63491	0.11794	62.6523	0.812475	5.05831	0.812475	0.11794	3.14507	0.94352	99.7597	0.24026	0.0597653	0.160587	-
ancient_calculus	2084	20.6984	13.6706	0.280063	45.4927	1.3478	11.9202	0.595134	0.350079	3.73709	1.90793	99.6855	0.314468	0.075107	0.153098	-
ancient_calculus	ERR5729653	18.8199	2.3908	0.0449689	76.627	0.189614	0.428494	0.304758	0.0870736	0.761607	0.345716	95.2788	4.72124	0.898727	3.62853	-
ancient_calculus	SRR5297131	18.7528	4.87841	0.507236	41.9961	1.16366	2.77488	7.11622	19.26	2.38699	1.16366	98.5042	1.49579	0.290709	0.638637	-
ancient_calculus	HCLVMBCX2-3505-28-00-01_S28	18.4185	2.26615	0.409836	73.1919	0.337512	3.39923	0.699132	0.096432	0.72324	0.458052	99.6939	0.306101	0.0664064	0.234149	-
ancient_calculus	HCLVMBCX2-3505-10-00-01_S10	17.7481	4.00763	0.381679	66.7939	0.954198	5.72519	1.14504	0	1.9084	1.33588	99.9487	0.0513146	0.0191074	0.044275	-
ancient_calculus	2090	17.6645	10.1345	0.339703	43.8641	5.58386	13.4324	0.587403	0.382166	6.24912	1.76221	99.5187	0.481288	0.0950293	0.221143	-
ancient_calculus	MID025.A0101	17.6451	18.7292	1.01734	26.6511	3.91928	16.8946	0.266845	0.0833889	11.9913	2.80187	99.8155	0.18446	0.0425536	0.0591688	-
ancient_calculus	CDM051.S0101	16.401	15.5201	0.503356	42.0092	2.34899	14.807	0.671141	0.272651	5.76762	1.69883	99.8688	0.131161	0.0315207	0.0651227	-
ancient_calculus	SA-011	16.265	36.718	0.243411	41.0091	0.604497	1.32828	0.475538	0.385266	2.06335	0.907552	98.6254	1.37458	0.233764	0.574177	-
ancient_calculus	MID075.A0101	16.0596	28.5596	0.248344	32.947	2.2351	12.4586	0.413907	0.124172	4.96689	1.98675	99.8318	0.168224	0.0370161	0.0654248	-
ancient_calculus	MID058.A0101	15.4681	15.6214	0.510921	45.0121	2.75897	13.1051	0.42151	0.229914	4.6877	2.18419	99.7928	0.207207	0.0420755	0.10334	-
ancient_calculus	MID092.A0101	15.2109	15.5976	0.48493	49.0209	1.61439	10.8403	0.423547	0.362163	5.0089	1.43638	99.4495	0.550534	0.0937614	0.279943	-
ancient_calculus	CS36	14.4668	34.4999	0.936897	23.0091	1.70846	11.4357	1.48801	0.606228	10.0028	1.84624	99.8499	0.150109	0.0317279	0.0445577	-
ancient_calculus	MID046.A0101	14.1053	14.0936	0.526316	48.2924	3.4152	9.95322	0.25731	0.280702	7.46199	1.61404	99.6701	0.329913	0.0565459	0.16936	-
ancient_calculus	CS35	13.8815	10.4914	0.781723	59.1635	1.67662	7.77248	0.550101	0.155292	4.18235	1.34498	99.6782	0.32179	0.0546845	0.200447	-
ancient_calculus	CDM052.F0101	12.9815	17.0929	0.615086	41.3726	3.33441	15.3448	0.485594	0.388475	5.27679	3.1078	99.9112	0.0887795	0.0215511	0.0468137	-
ancient_calculus	CS02	10.687	10.0922	0.644394	52.2554	3.56895	12.3624	1.16982	0.277585	4.99653	3.94567	99.7736	0.226367	0.0341967	0.128313	-
ancient_calculus	SA-008	10.1251	7.98258	0.217799	72.37	1.32199	3.29231	0.60781	0.217799	2.86684	0.997822	99.5531	0.446923	0.055256	0.33347	-
ancient_calculus	HCLVMBCX2-3505-03-00-01_S3	10.1162	1.77717	0.956938	84.0738	0.136705	1.57211	0.341763	0	0.956938	0.0683527	99.8432	0.156815	0.0258637	0.141841	-
ancient_calculus	AMH003.A0101	9.7231	4.81928	0.211372	66.7301	1.05686	11.71	0.359332	0.930036	2.70556	1.75439	99.8306	0.169426	0.0264734	0.123058	-
ancient_calculus	AON001.A0101	9.57	4.41581	0.0579123	73.259	0.579123	8.49862	0.231649	0.347474	1.7808	1.25959	99.7775	0.222463	0.0312897	0.172974	-
ancient_calculus	KT09calc	9.09091	12.8015	1.2987	32.0965	4.26716	23.5622	2.04082	0.927644	11.1317	2.78293	99.9507	0.0493172	0.0144917	0.0258585	-
ancient_calculus	SRR11176629	9.02373	5.69251	0.767854	61.6073	2.43058	13.9946	0.623521	0.456094	4.8496	0.554241	99.7885	0.21155	0.0291194	0.140533	-
ancient_calculus	ERR5729644	8.82839	21.5438	0.220316	51.4124	1.90416	7.89205	0.889134	0.306869	5.51578	1.48714	99.838	0.161965	0.0243068	0.0933159	-
ancient_calculus	MAWB3	8.22669	17.9159	0.914077	49.3601	2.01097	8.59232	0.731261	0.182815	7.31261	4.7532	99.94	0.0600317	0.0149386	0.0396317	-
ancient_calculus	CMB001.A0101	8.1768	6.96133	0	67.477	1.06814	10.3867	0.368324	0.589319	3.90424	1.06814	99.8985	0.101482	0.018301	0.0785019	-
ancient_calculus	AMH001.A0101	7.77247	3.69084	0.238819	75.304	0.955276	8.2284	0.618758	0.271385	1.78029	1.13982	99.8007	0.199255	0.0254921	0.160096	-
ancient_calculus	CS40	7.55197	12.1341	0.678829	57.4883	1.95163	9.16419	0.339415	0.381841	8.6975	1.61222	99.8781	0.121879	0.0192082	0.080096	-
ancient_calculus	ERR5729636	7.53195	7.27493	0.185621	73.4704	0.970943	4.81188	1.89191	0.278432	2.52731	1.05661	99.8016	0.198449	0.0249492	0.155822	-
ancient_calculus	MID051.A0101	7.43858	10.2959	0.190037	66.5943	1.59495	7.02457	0.590471	0.210398	4.49301	1.5678	99.6251	0.374891	0.0379017	0.259791	-
ancient_calculus	CDM050.Z0101	7.36585	15.1707	0.829268	45.1707	4.29268	17.3171	0.780488	0.439024	6.78049	1.85366	99.9495	0.050547	0.0137287	0.0328659	-
ancient_calculus	ECO010.B0101	7.35653	3.65386	0.104595	85.008	0.327732	1.01806	0.864654	0.132487	1.06687	0.467192	98.9935	1.0065	0.0840691	0.865902	-
ancient_calculus	NMU123.A0101	6.96656	1.63004	0.296633	88.103	0.575987	0.616306	0.423351	0.0979178	0.590387	0.699824	98.2233	1.77671	0.133796	1.5756	-
ancient_calculus	CS43	6.96006	22.2674	1.10022	33.5805	9.08873	14.0636	0.621861	1.29156	8.65822	2.36785	99.8659	0.134094	0.019333	0.0550295	-
ancient_calculus	SIG033.A0101	6.57973	16.7161	0.978068	34.5287	1.95614	26.3485	1.06698	0.296384	7.52816	4.00119	99.8999	0.100065	0.0165899	0.0445819	-
ancient_calculus	KT28calc	6.13333	8.72381	0.685714	66.019	1.25714	9.86667	0.87619	0.228571	4.11429	2.09524	99.8068	0.193201	0.0218632	0.137695	-
ancient_calculus	KT06calc	6.12245	12.5714	0.653061	47.8367	2.36735	18.6939	1.30612	0.408163	5.71429	4.32653	99.9274	0.0725553	0.0144422	0.0447081	-
ancient_calculus	AMH002.A0101	5.88235	4.46747	0.0668449	81.1609	0.724153	4.34492	0.211676	0.122549	1.92736	1.0918	99.6928	0.307207	0.028071	0.259332	-
ancient_calculus	FUT021.B0101	5.65428	14.7011	0.969305	65.5897	1.13086	3.87722	0.646204	1.13086	3.39257	2.90792	99.9627	0.0372812	0.012108	0.0344526	-
ancient_calculus	TON003.B0101	5.48066	11.8992	0.263775	62.0164	0.586166	13.8335	1.34818	0.205158	3.69285	0.674091	99.827	0.17299	0.019481	0.117282	-
ancient_calculus	NMU120.A0101	5.46735	3.00672	0.433486	82.6784	3.09716	1.11758	1.31338	0.250181	1.86273	0.772977	85.353	14.647	0.811165	12.1254	-
ancient_calculus	SRR11176632	5.42661	11.2782	1.40569	60.1504	3.3998	9.15332	0.719189	0.326904	7.32265	0.817261	99.8929	0.107051	0.0158111	0.0744127	-
ancient_calculus	CS38	5.41007	12.0984	1.02259	56.1459	2.48739	10.9169	0.345471	0.214192	8.74041	2.61867	99.7001	0.299896	0.0262268	0.178403	-
ancient_calculus	PYK003.A0101	5.2103	9.98346	0.413516	68.561	2.38658	7.53781	0.92155	0.141777	3.82798	1.01607	99.7632	0.236753	0.0223385	0.172359	-
ancient_calculus	AMH004.A0101	5.12821	3.10391	0.202429	84.5142	0.37112	3.50877	0.236167	0.404858	2.02429	0.506073	99.9151	0.0849498	0.0143579	0.0818188	-
ancient_calculus	CDM045.S0101	5.11853	17.1875	1.50862	28.0711	2.47845	31.0884	3.87931	1.34698	5.87284	3.44828	99.9373	0.062672	0.0132131	0.0276212	-
ancient_calculus	OAK001.A0101	5.0175	12.6021	2.45041	67.7946	3.26721	1.51692	0.116686	0.233372	4.2007	2.80047	99.8789	0.121139	0.0160781	0.0921255	-
ancient_calculus	CMB004.A0101	4.86486	10.5405	0.623701	65.5509	1.8711	11.3514	0.49896	0.31185	2.9106	1.47609	99.81	0.189996	0.0192431	0.134544	-
ancient_calculus	CS28	4.82934	34.9526	0.977199	17.5471	3.54057	13.7374	0.254921	1.21796	20.0821	2.86078	99.7576	0.242429	0.0217077	0.0525392	-
ancient_calculus	HCLVMBCX2-3505-09-00-01_S9	4.71685	5.87171	0.375678	67.0794	1.34966	11.8687	0.473076	0.153054	7.0544	1.05746	99.7501	0.249894	0.0217871	0.177627	-
ancient_calculus	KT36calc	4.48276	16.8801	0.328407	70.9524	0.952381	2.28243	0.44335	0.295567	2.34811	1.03448	99.6262	0.373796	0.0267619	0.275304	-
ancient_calculus	ANN003.A0101	4.45411	2.34703	0.0974805	85.9703	0.464907	3.56179	0.307439	0.127475	1.05729	1.61218	99.7162	0.283772	0.0226395	0.25396	-
ancient_calculus	ERR5729646	4.44153	13.2227	0.378622	25.557	2.59211	19.2369	22.0329	0.378622	9.59662	2.56298	99.9043	0.0956681	0.014251	0.0344606	-
ancient_calculus	TON004.B0101	4.40895	21.0224	0.127796	46.0703	1.98083	14.5048	0.511182	0.159744	9.77636	1.4377	99.8641	0.135922	0.0160004	0.0726997	-
ancient_calculus	CMB008.A0101	4.1806	12.5418	0.41806	50.3344	1.33779	14.9666	1.08696	0.668896	12.8763	1.58863	99.9487	0.0513029	0.0121466	0.0358446	-
ancient_calculus	EFE003.B0101	4.0357	7.45052	0.116414	72.7978	0.620877	7.52813	0.310438	0.116414	4.61777	2.4059	99.9348	0.065207	0.0126326	0.0574877	-
ancient_calculus	NMU115.A0101	3.99641	1.34944	0.237489	91.7115	0.264226	0.838288	0.396339	0.106949	0.824133	0.275235	98.2807	1.7193	0.0787251	1.58713	-
ancient_calculus	HCLVMBCX2-3505-16-00-01_S16	3.77358	2.63219	0.3727	82.8325	0.55905	4.75192	1.79362	0.0698812	2.32937	0.885162	99.8523	0.14768	0.0155728	0.132327	-
ancient_calculus	AON002.A0101	3.75289	8.77598	0.404157	53.6952	2.13626	19.2263	0.750577	1.50115	4.67667	5.08083	99.9422	0.0578257	0.0121726	0.0410855	-
ancient_calculus	HCLVMBCX2-3505-06-00-01_S6	3.61527	2.159	0.160867	86.3517	0.440268	3.39514	1.27	0.0762002	1.83727	0.694268	99.7091	0.290925	0.0205195	0.261261	-
ancient_calculus	CMB003.A0101	3.40136	4.69911	0.313972	82.1769	1.21402	4.87703	0.575615	0.115123	1.69545	0.93145	99.7102	0.289764	0.0198559	0.248119	-
ancient_calculus	SIG032.A0101	3.28977	13.3619	1.28436	28.6616	2.07301	40.3785	0.721046	0.225327	6.08382	3.92068	99.8855	0.114509	0.0137688	0.0428349	-
ancient_calculus	NMU119.A0101	3.22228	1.81746	0.200255	90.4909	0.573457	0.864737	1.03768	0.127435	1.15905	0.506706	99.1379	0.862147	0.0377925	0.790493	-
ancient_calculus	CDM051.Z0101	3.17421	11.2472	0.449888	64.6088	3.27418	10.4724	0.99975	0.3999	3.39915	1.97451	99.8678	0.132221	0.0142064	0.0956188	-
ancient_calculus	FUT024.B0101	3.13043	12.8696	0.173913	62.087	1.56522	11.3043	0.521739	0.173913	5.56522	2.6087	99.9687	0.0312893	0.0109795	0.0294266	-
ancient_calculus	TON007.B0101	3.1225	10.4884	0.40032	54.9239	2.40192	16.0128	1.1209	0.320256	7.76621	3.44275	99.9311	0.0689277	0.0121523	0.0478578	-
ancient_calculus	CDM051.R0101	3.05065	30.3751	0.77361	32.8857	3.47395	18.2747	0.700628	0.496278	7.63392	2.33543	99.8038	0.196241	0.0159901	0.074573	-
ancient_calculus	MID053.A0101	2.94429	19.1908	0.360093	47.7018	2.24529	16.7549	1.31328	0.10591	6.79941	2.5842	99.8783	0.121745	0.0135868	0.0681112	-
ancient_calculus	MID063.A0101	2.8857	4.23666	0.138643	83.3855	1.22521	5.04917	0.293406	0.0870547	2.08609	0.612607	98.8483	1.15173	0.0432492	0.970773	-
ancient_calculus	TON006.B0101	2.88418	14.511	0.180261	46.5074	3.2447	22.8481	0.630915	0.315457	7.7963	1.08157	99.8653	0.134702	0.0138885	0.0727027	-
ancient_calculus	MOA001.A0101	2.87737	4.31605	0.251199	74.2864	0.525234	4.74994	9.47705	0.0913451	2.28363	1.14181	99.7797	0.220267	0.0163379	0.173628	-
ancient_calculus	SRR11176638	2.73825	15.179	1.01337	31.2204	5.41182	22.1863	0.970246	0.107805	10.9314	10.2415	99.736	0.263979	0.017244	0.0925928	-
ancient_calculus	SIG035.A0101	2.68782	3.3193	0.226684	84.2131	0.777202	6.08808	0.453368	0.113342	1.19819	0.922927	99.7596	0.240412	0.0164619	0.212458	-
ancient_calculus	ANN004.A0101	2.62763	9.60961	0.112613	48.7613	0.938438	25.488	0.0375375	1.61411	5.10511	5.70571	99.9407	0.0592596	0.0115571	0.0388957	-
ancient_calculus	MOA001.A0102	2.61811	4.40945	0.216535	75.9252	0.610236	3.77953	9.25197	0.177165	2.1063	0.905512	99.7895	0.210545	0.0155134	0.169888	-
ancient_calculus	NMU126.A0101	2.61036	1.33843	0.0554216	92.047	1.18879	0.856264	0.509879	0.0748192	0.814698	0.504337	98.9951	1.00489	0.036239	0.935247	-
ancient_calculus	SIG031.A0101	2.5283	13.2642	0.924528	41.8113	2.0566	29.9245	0.528302	0.584906	5.11321	3.26415	99.8679	0.132097	0.0133404	0.0652417	-
ancient_calculus	SRR5297133	2.46691	6.6787	2.55716	76.775	1.23345	5.32491	0.330927	0.270758	2.64741	1.7148	99.5666	0.433432	0.020702	0.343066	-
ancient_calculus	NMU128.A0101	2.35648	2.77142	0.213286	90.6749	0.965603	0.723879	0.784633	0.144776	0.875118	0.489911	98.0224	1.9776	0.0566136	1.80364	-
ancient_calculus	NMU121.A0101	2.31244	6.90305	0.256937	72.6619	1.25043	8.89003	1.69579	0.496745	4.02535	1.50737	99.8364	0.163598	0.0137844	0.128914	-
ancient_calculus	SA-002	2.30235	25.4127	0.695048	31.7984	4.38749	21.6768	0.608167	0.390964	7.21112	5.51694	99.9238	0.0762168	0.0117555	0.0342463	-
ancient_calculus	NMU130.A0101	2.28915	2.33773	0.127512	91.0195	0.93509	1.03831	0.637561	0.103224	0.886514	0.625417	99.6655	0.334462	0.0176577	0.314481	-
ancient_calculus	EFE004.B0101	2.28375	5.00202	0.171787	81.0732	0.737672	5.77001	0.606306	0.0909458	3.24373	1.02061	99.7845	0.215469	0.0149228	0.184758	-
ancient_calculus	ANN001.A0101	2.11997	7.45729	0.149645	73.887	0.98516	10.2756	0.224467	0.548697	2.39431	1.95785	99.7999	0.200082	0.0142422	0.157853	-
ancient_calculus	NMU129.A0101	2.05993	8.00562	0.140449	66.1517	0.842697	7.1161	6.69476	0.983146	6.17978	1.82584	99.9124	0.0875686	0.0118038	0.0679281	-
ancient_calculus	SA-004	1.73132	15.8668	1.53408	54.0434	3.65987	15.9106	0.394477	0.109577	6.26781	0.482139	99.8633	0.136711	0.0123674	0.0838992	-
ancient_calculus	EFE005.B0101	1.68501	2.38483	0.0475608	88.9999	0.713412	2.70417	0.631879	0.101916	1.58989	1.14146	99.6124	0.387583	0.0165326	0.355041	-
ancient_calculus	NMU118.A0101	1.56735	2.09763	0.135969	92.8493	0.543875	0.692204	0.641525	0.105067	0.782438	0.584665	97.7558	2.24422	0.045179	2.094	-
ancient_calculus	EFE006.B0101	1.36031	2.29043	0.197651	87.0015	0.685967	4.6855	0.627834	0.151145	1.90676	1.0929	99.7507	0.249279	0.013391	0.226877	-
ancient_calculus	AKI002.A0101	1.27967	5.35979	0	73.7389	1.31677	11.888	0.296736	0.500742	3.09718	2.52226	99.8723	0.127665	0.0116337	0.104139	-
ancient_calculus	PYK005.A0101	1.10005	15.7325	1.37943	31.3253	4.34783	24.7424	0.401606	0.174611	17.5659	3.23031	99.9182	0.0817838	0.0109008	0.0356504	-
ancient_calculus	EFE002.B0101	1.09685	6.25438	1.02684	71.9953	1.98366	11.762	0.560093	0.233372	4.22404	0.863477	99.8514	0.148569	0.0116307	0.117038	-
ancient_calculus	TAP003.B0101	0.961538	7.93706	0.41958	74.7552	1.24126	8.26923	0.734266	0.0874126	3.68881	1.90559	99.8692	0.130806	0.0112584	0.107836	-
ancient_calculus	TAP001.B0101	0.864473	12.1863	0.44618	65.6163	1.58951	9.70441	0.725042	0.501952	4.93586	3.43001	99.9213	0.0786639	0.0106812	0.0617028	-
Calculus - Industrial	VLC010.A0101	89.8125	7.03572	0.256919	0.655208	0.132617	0.361524	0.147498	0.115985	0.666588	0.815399	98.2199	1.78008	1.60914	0.0216662	0.135273
Calculus - Industrial	JAE006.A0101	89.7473	7.48797	0.0689425	0.349124	0.105471	0.34691	0.159942	0.162871	0.611137	0.960365	89.3027	10.6973	9.61284	0.0473558	0.811203
Calculus - Industrial	VLC003.A0101	84.213	12.8208	0.125645	0.458804	0.235791	0.477142	0.136766	0.117718	0.6914	0.722871	95.1293	4.87066	4.11248	0.0323509	0.634573
Calculus - Industrial	JAE009.A0101	84.1896	13.1839	0.0846071	0.54115	0.126829	0.321215	0.123906	0.100034	0.581044	0.74766	95.2813	4.71871	3.98335	0.0355397	0.632218
Calculus - Industrial	VLC002.A0101	83.4441	12.2723	0.118308	1.19546	0.288141	0.624642	0.166667	0.14623	0.784688	0.959416	96.3468	3.6532	3.05925	0.0536848	0.458461
Calculus - Industrial	VLC001.A0101	83.2898	11.4487	0.154446	2.91752	0.150381	0.354122	0.150149	0.131047	0.594965	0.808866	92.4269	7.5731	6.31875	0.230986	0.87718
Calculus - Industrial	JAE012.A0101	82.7449	14.6651	0.132669	0.343934	0.124674	0.316277	0.161082	0.105768	0.609272	0.79631	90.8134	9.18657	7.61332	0.0416037	1.35755
Calculus - Industrial	JAE010.A0101	80.7927	16.22	0.0972638	0.502406	0.182123	0.429272	0.12162	0.135801	0.681945	0.836869	91.2211	8.77889	7.10449	0.0541168	1.4343
Calculus - Industrial	VLC004.A0101	79.1162	14.3404	0.116178	4.10762	0.175171	0.361996	0.160626	0.125574	0.666354	0.829871	95.7357	4.26429	3.38453	0.185201	0.62166
Calculus - Industrial	JAE013.A0101	75.4638	21.0923	0.177486	0.729746	0.223504	0.289706	0.132233	0.127601	0.639154	1.12441	89.153	10.847	8.1966	0.0891656	2.29818
Calculus - Industrial	VLC005.A0101	74.9257	21.4902	0.123378	1.31494	0.152391	0.347277	0.138578	0.125985	0.660825	0.720739	93.1912	6.80884	5.11269	0.0995516	1.47355
Calculus - Industrial	VLC009.A0101	73.7238	23.6389	0.0951925	0.501779	0.13152	0.314758	0.108647	0.107554	0.565941	0.811912	94.8719	5.1281	3.79132	0.0357364	1.22244
Calculus - Industrial	VLC008.A0101	73.1091	21.9363	0.11065	2.6696	0.15491	0.376639	0.128497	0.0932318	0.570813	0.850222	97.2212	2.77884	2.04203	0.0842	0.619708
Calculus - Industrial	JAE007.A0101	69.237	28.0662	0.10373	0.314941	0.124603	0.360197	0.145718	0.15319	0.621806	0.872555	91.3945	8.60549	5.96946	0.0371081	2.42575
Calculus - Industrial	JAE008.A0101	66.4355	28.5652	0.0880253	2.66252	0.167413	0.409994	0.15172	0.13906	0.683301	0.697279	96.2229	3.77707	2.51993	0.11059	1.08919
Calculus - Industrial	JAE014.A0101	64.357	27.1417	0.120691	6.1092	0.180393	0.430091	0.137027	0.124849	0.700384	0.6987	97.3041	2.6959	1.74542	0.174737	0.741888
Calculus - Industrial	JAE016.A0101	60.2803	23.4428	0.148595	10.6502	0.446426	1.59099	0.201116	0.140909	1.46289	1.63583	99.7169	0.283091	0.180691	0.0401572	0.076381
Calculus - Industrial	JAE015.A0101	52.3277	40.4658	0.124598	4.16068	0.237155	0.677697	0.166218	0.149989	0.946787	0.743399	98.9055	1.09453	0.582916	0.0555537	0.453045
Plaque - Non-industrial	CMC006.A0101	91.5203	5.91696	0.0856619	0.347175	0.107307	0.293981	0.13065	0.124142	0.515244	0.95855	87.5447	12.4553	11.4111	0.0532492	0.747104
Plaque - Non-industrial	CMC037.A0201	89.2802	7.44107	0.177109	0.799713	0.159547	0.280506	0.146189	0.0962228	0.562743	1.05672	94.1191	5.88088	5.26107	0.0570356	0.447651
Plaque - Non-industrial	CMC011.B0101	89.0679	7.31993	0.0979499	1.33494	0.192057	0.534684	0.136085	0.130665	0.595681	0.590064	89.4709	10.5291	9.38954	0.150579	0.780844
Plaque - Non-industrial	CMC031.B0201	87.1187	9.54999	0.222002	1.11393	0.167154	0.389156	0.112307	0.114919	0.62944	0.582428	99.3683	0.631734	0.560515	0.0170391	0.0703477
Plaque - Non-industrial	CMC001.A0201	86.5052	9.93847	0.0950068	0.904465	0.253098	0.41727	0.157331	0.120089	0.680629	0.928407	96.9199	3.08011	2.67484	0.0378625	0.31616
Plaque - Non-industrial	CMC031.A0201	86.4328	10.232	0.0934093	1.14929	0.124546	0.250194	0.119586	0.103604	0.52987	0.964678	95.3925	4.60755	3.9931	0.0629631	0.481525
Plaque - Non-industrial	CMC001.A0101	85.9162	10.4694	0.111506	0.916529	0.267887	0.389819	0.158194	0.116493	0.690343	0.96367	96.7536	3.24643	2.79958	0.0397584	0.349926
Plaque - Non-industrial	CMC004.A0101	83.4829	13.0289	0.11973	0.872049	0.14707	0.393129	0.143299	0.108417	0.726865	0.977638	98.7917	1.20833	1.01894	0.0205392	0.167462
Plaque - Non-industrial	CMC015.A0201	83.0411	13.1449	0.115548	1.26016	0.251487	0.419146	0.196659	0.122798	0.652508	0.795697	97.4026	2.59737	2.16717	0.0427353	0.351466
Plaque - Non-industrial	CMC024.A0101	82.2621	13.6188	0.139016	1.22258	0.203287	0.51274	0.138064	0.156631	0.742211	1.00453	97.4896	2.51038	2.07551	0.0406976	0.351953
Plaque - Non-industrial	CMC038.A0101	81.7214	14.8136	0.166508	0.865904	0.197628	0.485727	0.143408	0.145333	0.656245	0.804305	91.3996	8.6004	7.03957	0.0844839	1.28424
Plaque - Non-industrial	CMC042.A0201	80.159	16.3576	0.111378	1.14414	0.142919	0.35455	0.184015	0.109414	0.605836	0.831209	91.5717	8.42828	6.76733	0.10645	1.38893
Plaque - Non-industrial	CMC035.A0201	79.3857	16.0172	0.139003	0.85376	0.286618	0.69117	0.209365	0.242228	1.09638	1.0785	92.4129	7.58711	6.03542	0.0748008	1.22572
Plaque - Non-industrial	CMC034.A0101	79.3094	17.4002	0.142123	0.815374	0.19677	0.302174	0.151627	0.0894211	0.563526	1.02942	92.3946	7.60538	6.04309	0.0720257	1.33364
Plaque - Non-industrial	CMC030.A0101	79.3018	17.6002	0.130959	0.719743	0.175829	0.379188	0.191648	0.113924	0.618748	0.767959	92.8956	7.10438	5.64483	0.0611417	1.26059
Plaque - Non-industrial	CMC022.A0101	78.4412	18.674	0.176419	0.520652	0.159515	0.345309	0.134005	0.113874	0.596107	0.838914	95.4185	4.58154	3.60432	0.0338573	0.865679
Plaque - Non-industrial	CMC035.B0201	78.0857	14.051	0.221712	5.09463	0.242666	0.567798	0.15682	0.114236	0.692173	0.773286	98.7561	1.24393	0.981526	0.0733863	0.184819
Plaque - Non-industrial	CMC018.B0101	77.4544	15.6888	0.198825	3.39842	0.55335	0.700804	0.234024	0.20485	0.887262	0.679241	96.418	3.58202	2.78535	0.131773	0.572163
Plaque - Non-industrial	CMC022.B0101	77.0213	19.5937	0.118806	1.04565	0.160341	0.425328	0.140113	0.126762	0.672514	0.695574	92.5277	7.47227	5.7662	0.0881471	1.47434
Plaque - Non-industrial	CMC043.B0101	76.7778	19.7196	0.199116	0.590798	0.306513	0.694685	0.124477	0.225088	0.753882	0.608113	96.3978	3.60219	2.77637	0.0312869	0.720511
Plaque - Non-industrial	CMC043.A0101	76.732	19.7504	0.204204	0.5802	0.288016	0.709854	0.115762	0.22018	0.778385	0.620948	96.3686	3.63135	2.79707	0.0310741	0.727377
Plaque - Non-industrial	CMC025.A0201	76.069	13.9636	0.177813	7.10551	0.223497	0.62059	0.172894	0.183436	0.710551	0.773102	98.1915	1.80853	1.38592	0.138523	0.262572
Plaque - Non-industrial	CMC026.B0101	75.7245	18.557	0.184208	2.68957	0.418759	0.471423	0.194184	0.15776	0.811303	0.791351	96.451	3.54905	2.69795	0.10547	0.668707
Plaque - Non-industrial	CMC045.A0201	74.6228	21.9747	0.20533	0.960809	0.162925	0.421819	0.152881	0.142838	0.620453	0.735393	98.7593	1.24069	0.935977	0.0219225	0.282679
Plaque - Non-industrial	CMC024.B0101	74.3316	20.7757	0.165391	2.1816	0.216346	0.571742	0.157618	0.176618	0.76261	0.660699	97.4886	2.51142	1.87722	0.0648021	0.531889
Plaque - Non-industrial	CMC008.A0101	73.571	20.2655	0.215696	3.64328	0.187185	0.530563	0.143797	0.123963	0.697914	0.621056	98.9287	1.07127	0.798268	0.0490355	0.227133
Plaque - Non-industrial	CMC036.A0101	73.3913	23.798	0.127782	0.454127	0.172653	0.360263	0.134613	0.0961015	0.590506	0.874689	89.6241	10.3759	7.62667	0.05713	2.47979
Plaque - Non-industrial	CMC010.A0101	72.1746	21.1441	0.251301	4.04636	0.239694	0.474745	0.13987	0.129423	0.680777	0.719082	98.0746	1.92544	1.3999	0.0879226	0.417182
Plaque - Non-industrial	CMC029.B0201	71.0296	24.0939	0.228862	2.634	0.171855	0.360395	0.130421	0.125972	0.678244	0.546711	96.8719	3.1281	2.23239	0.0924131	0.763855
Plaque - Non-industrial	CMC028.B0101	70.6897	25.3979	0.174673	1.08355	0.231839	0.711974	0.118518	0.144935	0.762211	0.68469	93.3734	6.62657	4.69542	0.0818195	1.69341
Plaque - Non-industrial	CMC026.A0101	70.3393	25.2543	0.237822	1.51594	0.31501	0.45513	0.151246	0.139773	0.845937	0.745454	96.8827	3.11733	2.20312	0.0572657	0.797407
Plaque - Non-industrial	CMC009.B0101	69.5282	27.5674	0.232048	0.530723	0.175759	0.384066	0.134404	0.204861	0.603478	0.639089	97.4277	2.57229	1.79884	0.0236546	0.719262
Plaque - Non-industrial	CMC017.A0201	68.7071	27.8146	0.113256	0.607752	0.258414	0.508853	0.167491	0.165098	0.799171	0.858191	97.4943	2.50573	1.73194	0.0252315	0.707091
Plaque - Non-industrial	CMC021.A0201	68.5203	24.7935	0.194795	3.50763	0.342945	0.467443	0.236514	0.168188	0.908607	0.85999	95.7788	4.22124	2.90302	0.158097	1.05681
Plaque - Non-industrial	CMC028.A0101	66.9708	29.3566	0.150069	0.765735	0.265934	0.563078	0.156909	0.13938	0.812337	0.819178	97.1157	2.88435	1.94218	0.0320923	0.856971
Plaque - Non-industrial	CMC032.A0101	65.9334	26.3834	0.164331	5.61514	0.123969	0.30656	0.140306	0.110515	0.496838	0.725557	95.6754	4.3246	2.86167	0.252859	1.1511
Plaque - Non-industrial	CMC018.A0101	65.8154	28.1307	0.145427	3.6232	0.135039	0.393691	0.135039	0.10076	0.668962	0.851784	97.5692	2.43084	1.61011	0.0980874	0.693915
Plaque - Non-industrial	CMC007.B0101	64.7511	30.6434	0.208161	1.49305	0.187556	0.523043	0.114118	0.723279	0.712184	0.64403	97.7507	2.24926	1.46665	0.043588	0.699361
Plaque - Non-industrial	CMC029.A0201	63.8264	29.1086	0.273312	3.39139	0.263487	0.743123	0.175063	0.195606	1.00482	1.01822	97.8193	2.18069	1.40234	0.0839815	0.64499
Plaque - Non-industrial	CMC030.B0101	62.9875	32.673	0.222445	1.259	0.268028	0.562494	0.2033	0.164099	0.847844	0.812289	98.8946	1.10541	0.706382	0.0239194	0.371229
Plaque - Non-industrial	CMC020.B0101	62.678	31.5635	0.375798	3.19201	0.167974	0.349063	0.138213	0.149815	0.684507	0.701153	98.1676	1.83244	1.15883	0.0685068	0.588532
Plaque - Non-industrial	CMC038.B0101	62.278	33.5792	0.121321	1.2804	0.302887	0.644451	0.144651	0.116965	0.79999	0.732175	84.3435	15.6565	9.76215	0.210498	5.26818
Plaque - Non-industrial	CMC023.A0301	61.6596	33.0973	0.16031	2.62545	0.209137	0.556547	0.13784	0.130063	0.718585	0.70519	96.9922	3.00778	1.86499	0.088985	1.00571
Plaque - Non-industrial	CMC020.A0101	60.4389	16.6826	0.186414	20.5582	0.20807	0.522511	0.158388	0.109343	0.614232	0.521449	94.5026	5.49738	3.33289	1.14028	0.927197
Plaque - Non-industrial	CMC003.A0201	60.4198	36.6371	0.213651	0.490062	0.11417	0.419958	0.124852	0.146885	0.665656	0.767808	97.9537	2.04628	1.24655	0.0200296	0.759815
Plaque - Non-industrial	CMC027.A0201	59.9478	22.5111	0.688509	11.8352	0.395695	1.30975	0.265116	0.280943	1.66983	1.09607	99.4702	0.52976	0.327717	0.0727255	0.129306
Plaque - Non-industrial	CMC039.B0201	59.5406	32.399	0.180031	1.04695	0.171168	0.470852	4.7063	0.127961	0.746161	0.610999	98.3479	1.65205	0.993867	0.0273002	0.545371
Plaque - Non-industrial	CMC004.B0201	58.806	31.4994	0.261839	6.97767	0.21378	0.48639	0.117662	0.149977	0.731657	0.755686	98.7941	1.20592	0.71934	0.0941672	0.389957
Plaque - Non-industrial	CMC017.B0201	58.4877	37.4126	0.169592	1.13422	0.274836	0.618832	0.178613	0.143131	0.891864	0.688593	98.1825	1.81749	1.07324	0.030619	0.69012
Plaque - Non-industrial	CMC008.B0201	57.1141	39.4902	0.201518	0.4986	0.246184	0.794644	0.123092	0.133999	0.682979	0.71466	97.8952	2.10481	1.2124	0.0204968	0.84137
Plaque - Non-industrial	CMC001.B0201	56.6234	38.6494	0.212001	2.5362	0.176082	0.4037	0.105024	0.120641	0.606721	0.566897	97.3534	2.64658	1.5089	0.0771368	1.0331
Plaque - Non-industrial	CMC006.B0201	56.0648	41.2265	0.151541	0.526585	0.169743	0.323825	0.0969357	0.135879	0.594313	0.709874	97.5802	2.41976	1.36685	0.0227441	1.00774
Plaque - Non-industrial	CMC003.B0101	55.8329	41.8147	0.130868	0.35447	0.154846	0.307669	0.11209	0.115845	0.601761	0.574894	96.9019	3.09808	1.74015	0.0209843	1.30575
Plaque - Non-industrial	CMC042.B0101	55.3407	38.1465	0.30704	3.16871	0.325443	0.625218	0.17725	0.166596	0.801499	0.940975	98.0743	1.92565	1.0759	0.0710313	0.744727
Plaque - Non-industrial	CMC010.B0201	55.3291	41.0747	0.266302	0.952781	0.217601	0.43831	0.146621	0.160092	0.782327	0.632079	98.1109	1.88906	1.05534	0.028001	0.786029
Plaque - Non-industrial	CMC012.A0201	51.8943	31.345	0.242034	13.4573	0.329064	0.442776	0.284596	0.132134	1.05707	0.815673	98.0897	1.91032	1.00163	0.267151	0.60896
Plaque - Non-industrial	CMC034.B0101	51.7382	43.6574	0.184311	2.29314	0.179788	0.508834	0.135689	0.118163	0.635477	0.548975	98.2912	1.70877	0.894281	0.0491932	0.756168
Plaque - Non-industrial	CMC011.A0201	51.5978	37.2878	0.692797	2.39956	0.243756	0.4601	5.64502	0.191578	0.849954	0.631586	92.0309	7.9691	4.12293	0.201272	2.98227
Plaque - Non-industrial	CMC040.B0101	49.9823	40.9132	0.232703	6.40511	0.459838	0.417673	0.120926	0.115357	0.719988	0.632874	98.0284	1.97162	0.99564	0.136307	0.8168
Plaque - Non-industrial	CMC016.A0101	49.1768	43.8933	0.279241	3.83334	0.217034	0.501804	0.153444	0.11612	0.747868	1.08102	97.8643	2.13573	1.06052	0.0918885	0.947657
Plaque - Non-industrial	CMC021.B0201	48.8405	36.8768	0.246266	10.4264	0.285856	0.430126	0.650222	0.574396	0.711956	0.957551	98.2724	1.72757	0.853891	0.190152	0.647176
Plaque - Non-industrial	CMC009.A0202	48.8186	48.1964	0.242817	0.49683	0.135623	0.325573	0.168239	0.413587	0.570532	0.631771	86.2826	13.7174	6.70755	0.0781613	6.62218
Plaque - Non-industrial	CMC046.B0201	48.1257	47.5339	0.268912	1.17835	0.447285	0.583768	0.199995	0.132429	0.806735	0.722953	99.1759	0.824115	0.40667	0.0197124	0.401791
Plaque - Non-industrial	CMC023.B0201	45.3564	26.5687	0.303598	6.89426	0.380677	0.388935	17.8163	0.977254	0.734612	0.579274	97.7538	2.2462	1.02907	0.1649	0.606946
Plaque - Non-industrial	CMC002.B0201	44.9704	50.6061	0.334277	2.27041	0.182237	0.285469	0.117278	0.128163	0.528101	0.57761	93.5769	6.4231	2.899	0.155856	3.26105
Plaque - Non-industrial	CMC013.A0201	43.9431	43.016	0.554419	8.20408	0.789444	0.730616	0.324272	0.302749	1.17054	0.964781	96.9032	3.09679	1.37152	0.264192	1.34279
Plaque - Non-industrial	CMC016.B0101	41.7405	43.7553	0.214508	11.7822	0.237534	0.522938	0.156336	0.147853	0.705937	0.73684	98.4019	1.59815	0.677238	0.198342	0.709445
Plaque - Non-industrial	CMC027.B0201	41.1836	52.9715	0.194428	3.42896	0.186728	0.428319	0.113095	0.123683	0.767124	0.602534	98.0649	1.93511	0.807189	0.0763742	1.03537
Plaque - Non-industrial	CMC025.B0201	40.965	28.0399	1.69275	5.31262	0.811051	0.692725	11.4886	8.52178	1.1218	1.35386	98.6356	1.36443	0.569193	0.08252	0.392759
Plaque - Non-industrial	CMC015.B0201	40.0789	51.7008	0.32174	1.75726	0.235153	0.705458	1.38995	2.36975	0.794779	0.646214	99.0517	0.948332	0.390174	0.0266688	0.500415
Plaque - Non-industrial	CMC002.A0201	37.2883	54.4714	0.222943	5.98861	0.238471	0.32531	0.148565	0.123261	0.586592	0.606529	92.7704	7.22957	2.70631	0.443035	3.94881
Plaque - Non-industrial	CMC033.A0201	36.9878	40.2702	0.230112	0.346355	0.129488	0.314922	20.5664	0.108532	0.560059	0.486122	95.0164	4.98362	1.85367	0.0272642	2.01729
Plaque - Non-industrial	CMC045.B0201	36.6594	43.2579	0.158364	17.4303	0.256562	0.515394	0.178231	0.103306	0.78274	0.657865	98.2277	1.77228	0.659844	0.318979	0.776813
Plaque - Non-industrial	CMC033.B0201	35.3518	27.5512	0.233162	2.09883	0.159296	0.427526	32.9922	0.100726	0.514822	0.570407	97.1019	2.89813	1.03464	0.0708328	0.808547
Plaque - Non-industrial	CMC036.B0101	34.2512	10.2763	0.168123	1.74143	0.198225	0.324717	51.8558	0.303581	0.474906	0.405736	97.4076	2.59245	0.898064	0.0551517	0.276443
Plaque - Non-industrial	CMC041.A0201	31.6918	63.026	0.446561	1.32719	0.301351	0.821298	0.198298	0.163947	1.05707	0.966508	99.2595	0.740535	0.244751	0.0198309	0.476853
Plaque - Non-industrial	CMC005.A0202	30.1489	66.6846	0.141998	0.620047	0.202197	0.496108	0.158641	0.145539	0.842782	0.55914	96.8083	3.19168	0.972475	0.0297944	2.13884
Plaque - Non-industrial	CMC005.B0101	29.7847	11.0229	0.14808	0.924094	0.220766	0.188276	47.6014	9.33383	0.407168	0.368846	95.7034	4.29663	1.28984	0.0497082	0.483652
Plaque - Non-industrial	CMC012.B0201	20.8377	7.86839	0.088899	1.6612	0.0999423	0.171172	68.5883	0.11982	0.273323	0.291268	95.3276	4.67237	0.983757	0.0876286	0.377694
Plaque - Non-industrial	CMC013.B0101	17.3785	10.9245	0.160471	0.501597	0.0899536	0.142032	70.1926	0.115494	0.276215	0.218655	93.935	6.06498	1.06415	0.040426	0.67266
Plaque - Non-industrial	CMC032.B0101	16.6667	83.3333	0	0	0	0	0	0	0	0	97.3742	2.62582	0.447637	0.01	2.19818
Plaque - Non-industrial	CMC047.A0201	13.3713	2.14032	0.596571	0.42699	0.0836227	0.103477	82.7562	0.0865425	0.206137	0.228794	92.7155	7.2845	0.984108	0.0411064	0.165923
Plaque - Non-industrial	CMC044.A0201	6.58191	8.24089	0.0836839	1.91766	0.0983851	0.128353	82.4968	0.120154	0.209492	0.122699	95.5641	4.43591	0.301995	0.0950736	0.375592
Plaque - Non-industrial	CMC014.A0101	2.12014	1.25833	0.162864	1.19191	0.288143	0.227543	87.0522	7.26156	0.28319	0.154123	96.6444	3.35557	0.0811652	0.0500078	0.0522375
Plaque - Non-industrial	CMC037.B0201	0.996973	1.35829	0.132731	0.382381	0.641886	0.0863755	95.8064	0.112748	0.286799	0.195387	86.235	13.765	0.147239	0.062637	0.196976
Plaque - Industrial	SRS023938	87.0879	10.1265	0.161041	0.488596	0.105573	0.29113	0.11716	0.100423	0.58065	0.941089	96.8183	3.18168	2.78121	0.0255475	0.332232
Plaque - Industrial	SRS015899	86.8836	10.2707	0.138502	0.523136	0.118943	0.267242	0.10252	0.101075	0.59059	1.00363	91.3586	8.64142	7.51938	0.0552148	0.897702
Plaque - Industrial	SRS018975	84.3583	12.5753	0.137185	0.693698	0.122943	0.271618	0.0982447	0.106294	0.603847	1.0326	94.5394	5.46056	4.61736	0.0478874	0.696821
Plaque - Industrial	SRS019225	77.1081	19.9253	0.372186	0.394225	0.132021	0.255398	0.127591	0.106092	0.56946	1.0096	93.5913	6.40867	4.95219	0.0352676	1.2871
Plaque - Industrial	SRS023538	75.6222	16.0986	0.18109	6.02472	0.107285	0.267002	0.134554	0.0815958	0.476835	1.0061	94.5358	5.46425	4.1431	0.339278	0.88986
Plaque - Industrial	SRS012285	75.515	20.3797	0.212736	1.88803	0.141692	0.303667	0.136173	0.102018	0.557917	0.763046	94.0032	5.9968	4.53923	0.12324	1.23233
Plaque - Industrial	SRS018394	75.227	21.1799	0.109086	1.37107	0.12417	0.289062	0.193129	0.0886506	0.546245	0.871644	95.9254	4.07458	3.07562	0.0658734	0.873113
Plaque - Industrial	SRS042984	74.2369	23.0465	0.159775	0.530803	0.12724	0.265816	0.125166	0.0952109	0.579468	0.833164	96.2355	3.76447	2.80504	0.0299849	0.877705
Plaque - Industrial	SRS053584	73.4369	22.1255	0.155585	1.78558	0.178419	0.484042	0.113245	0.109362	0.689085	0.922232	94.2742	5.72585	4.21591	0.112264	1.27718
Plaque - Industrial	SRS024381	72.089	25.3284	0.407267	0.546379	0.117702	0.239729	0.0903301	0.0874948	0.466663	0.62704	89.62	10.38	7.49401	0.0667231	2.6395
Plaque - Industrial	SRS016331	71.6712	24.228	0.174123	1.44262	0.100059	0.273398	0.132889	0.0698062	0.507019	1.40083	96.3124	3.68756	2.65337	0.0632066	0.903573
Plaque - Industrial	SRS015158	71.0475	25.2318	0.10056	1.69973	0.173173	0.234163	0.111359	0.0815103	0.493367	0.826762	91.4638	8.53615	6.07551	0.155111	2.16411
Plaque - Industrial	SRS011098	70.6934	24.4585	0.397605	2.50432	0.100416	0.250728	0.0919051	0.0643414	0.546433	0.892268	95.0396	4.96038	3.51728	0.134246	1.22345
Plaque - Industrial	SRS023841	70.245	20.4539	1.14159	6.07506	0.152988	0.274797	0.131371	0.0756628	0.503033	0.946616	98.2227	1.77731	1.25866	0.117989	0.373585
Plaque - Industrial	SRS015440	70.2295	27.2818	0.150637	0.432366	0.119422	0.273853	0.103241	0.105818	0.555367	0.748031	96.2032	3.79681	2.67693	0.0264189	1.04601
Plaque - Industrial	SRS017814	68.849	28.6095	0.18057	0.371989	0.13038	0.343781	0.101795	0.0931152	0.500294	0.819546	92.0758	7.9242	5.467	0.039484	2.2776
Plaque - Industrial	SRS018337	68.6516	28.719	0.245511	0.40365	0.124331	0.218185	0.0685273	0.0594994	0.66443	0.845291	90.795	9.20498	6.33043	0.0471622	2.65402
Plaque - Industrial	SRS015470	68.5596	28.9129	0.138542	0.456985	0.121479	0.284979	0.102582	0.108032	0.562725	0.752253	94.6436	5.35638	3.68291	0.0344818	1.55893
Plaque - Industrial	SRS021477	67.1444	27.5265	0.328891	3.04479	0.140567	0.265987	0.139021	0.085391	0.564199	0.760251	96.2175	3.78254	2.55019	0.12519	1.05138
Plaque - Industrial	SRS016043	67.1324	29.6988	0.151124	1.11731	0.11054	0.276637	0.0987533	0.0784929	0.498991	0.836982	92.5583	7.44168	5.0066	0.0931607	2.22046
Plaque - Industrial	SRS015044	66.9188	28.4268	0.33344	0.932618	0.0951734	0.204028	1.81092	0.063412	0.448284	0.76649	89.8633	10.1367	6.79429	0.10455	2.89193
Plaque - Industrial	SRS019980	66.8183	29.1827	0.320276	1.48549	0.147377	0.291408	0.168558	0.108833	0.498301	0.978767	94.0886	5.91137	3.96067	0.0978303	1.73544
Plaque - Industrial	SRS024021	66.795	30.5662	0.300564	0.360115	0.0955897	0.248511	0.149433	0.0759734	0.44302	0.965546	87.5961	12.4039	8.29664	0.0546761	3.80207
Plaque - Industrial	SRS017445	66.4897	25.3226	0.27878	0.308855	0.161978	0.243744	5.86272	0.115853	0.453833	0.761954	95.3385	4.66154	3.10983	0.0243992	1.19057
Plaque - Industrial	SRS014578	66.1545	31.573	0.115113	0.477654	0.0925257	0.227706	0.0840244	0.0766599	0.454869	0.743913	92.4763	7.5237	4.98793	0.045942	2.38577
Plaque - Industrial	SRS023595	65.8511	30.24	0.175696	1.74497	0.13043	0.376709	0.111465	0.0957204	0.58801	0.685877	97.3033	2.69669	1.7861	0.0570645	0.825618
Plaque - Industrial	SRS018665	64.5274	33.1661	0.199846	0.459672	0.136185	0.261323	0.0760815	0.0816986	0.487383	0.604345	95.5975	4.40246	2.85116	0.0302395	1.47031
Plaque - Industrial	SRS043755	64.143	33.4269	0.182008	0.286615	0.151359	0.278823	0.143373	0.0990231	0.486025	0.802834	90.1572	9.84279	6.32439	0.0382151	3.30062
Plaque - Industrial	SRS018157	64.1113	32.8821	0.185827	0.914378	0.122021	0.292643	0.128283	0.102343	0.553308	0.707754	96.7221	3.27786	2.11186	0.0399774	1.08802
Plaque - Industrial	SRS022149	63.6146	31.4693	0.23135	2.06002	0.153898	0.518359	0.14384	0.105281	0.79095	0.912325	97.3995	2.60052	1.66445	0.0635759	0.828436
Plaque - Industrial	SRS013723	62.9974	33.4387	0.21335	1.48301	0.131645	0.320412	0.115901	0.0941348	0.550832	0.654634	96.2863	3.71374	2.34996	0.0650845	1.25204
Plaque - Industrial	SRS024087	62.5985	25.0143	0.289317	9.11954	0.271958	0.648621	0.253772	0.135014	0.829926	0.839019	98.9299	1.07006	0.680108	0.107623	0.277775
Plaque - Industrial	SRS011255	62.5934	29.9848	0.14602	5.34373	0.135548	0.251698	0.114008	0.0903256	0.471026	0.869459	95.8152	4.18476	2.62981	0.233659	1.265
Plaque - Industrial	SRS075410	62.2798	33.9727	1.49106	0.39795	0.123596	0.222053	0.0894762	0.0725821	0.482494	0.868261	94.1665	5.83345	3.64365	0.0332179	1.9921
Plaque - Industrial	SRS017511	62.1402	33.2711	0.574722	2.04599	0.154298	0.291552	0.117709	0.104997	0.574444	0.724928	91.8824	8.11763	5.05494	0.176107	2.71116
Plaque - Industrial	SRS019077	61.9774	35.3384	0.138065	0.313974	0.129938	0.264854	0.113277	0.109314	0.544032	1.07074	92.3532	7.64684	4.75014	0.0340133	2.71275
Plaque - Industrial	SRS064449	61.9382	33.6698	0.186958	1.86361	0.11641	0.286642	0.222299	0.0822157	0.603871	1.02999	91.8503	8.14972	5.05853	0.161901	2.75439
Plaque - Industrial	SRS019906	61.819	32.7806	1.25188	2.00154	0.182753	0.305764	0.174686	0.0972159	0.573297	0.81327	94.5211	5.47893	3.39765	0.119683	1.80636
Plaque - Industrial	SRS015650	61.6495	35.6098	0.137322	0.333292	0.101713	0.212556	0.0809691	0.0909588	0.532608	1.25134	85.4234	14.5766	8.9976	0.0585892	5.20138
Plaque - Industrial	SRS065099	61.0278	35.7384	0.15465	1.26475	0.131144	0.271902	0.103177	0.0877208	0.517723	0.702687	92.1588	7.84115	4.79616	0.109189	2.81282
Plaque - Industrial	SRS018778	60.9	32.5803	0.230967	4.38042	0.100819	0.282293	0.10143	0.0824881	0.430771	0.910424	98.4479	1.55213	0.955499	0.0780079	0.515824
Plaque - Industrial	SRS011152	60.7716	36.3369	0.278424	0.918239	0.124088	0.237353	0.0981779	0.0772306	0.465578	0.692432	85.2144	14.7856	8.99652	0.145783	5.38327
Plaque - Industrial	SRS051930	60.61	36.592	0.331258	0.488088	0.137155	0.400339	0.121378	0.10252	0.557105	0.660065	93.9524	6.04755	3.67608	0.0395227	2.22332
Plaque - Industrial	SRS054430	60.3556	31.6248	0.145697	5.63113	0.148818	0.338659	0.14893	0.0975401	0.579444	0.929362	91.4005	8.59952	5.20127	0.494341	2.7301
Plaque - Industrial	SRS063999	60.1193	36.5802	0.251978	1.33131	0.129434	0.327776	0.092932	0.0888348	0.519414	0.558803	97.1178	2.88221	1.74299	0.0483762	1.06445
Plaque - Industrial	SRS063603	59.7992	28.9234	0.196522	3.70735	0.13326	0.346861	5.56722	0.0734855	0.495275	0.757345	97.1321	2.86787	1.7253	0.116343	0.839648
Plaque - Industrial	SRS017304	59.0521	34.3358	0.219752	0.616778	0.107967	0.259003	4.08016	0.0948475	0.525049	0.708561	91.2948	8.70517	5.1513	0.063699	2.9994
Plaque - Industrial	SRS019333	59.0267	38.3529	0.0911649	0.815848	0.103507	0.220923	0.0865283	0.074732	0.433255	0.794369	85.626	14.374	8.49577	0.127288	5.52368
Plaque - Industrial	SRS051244	58.8743	34.5272	0.15955	1.23262	0.115351	0.261477	3.56236	0.0823052	0.51748	0.667323	95.5128	4.4872	2.65218	0.0653176	1.55952
Plaque - Industrial	SRS053630	58.7482	28.1033	0.347541	0.369302	0.091413	0.213066	10.9164	0.0640376	0.436343	0.710397	83.4224	16.5776	9.75039	0.0712299	4.6695
Plaque - Industrial	SRS015378	58.3634	38.9373	0.393837	0.239019	0.0940277	0.200387	0.0692684	0.069461	0.449618	1.18373	91.0329	8.96713	5.2447	0.031438	3.50234
Plaque - Industrial	SRS015215	58.2392	38.6643	0.273109	0.775115	0.120161	0.661994	0.0943349	0.0802149	0.489697	0.601813	90.8438	9.15621	5.34337	0.0809827	3.55076
Plaque - Industrial	SRS011343	57.9595	39.302	0.193344	0.941326	0.107775	0.242542	0.0691063	0.0828255	0.447372	0.654181	91.7496	8.25042	4.79263	0.0876752	3.25308
Plaque - Industrial	SRS053917	57.747	40.0204	0.123773	0.235157	0.147456	0.309951	0.0908129	0.101358	0.604286	0.619786	97.382	2.61803	1.52206	0.0161574	1.0579
Plaque - Industrial	SRS022083	57.6269	37.7788	0.261239	2.63832	0.137589	0.27828	0.108819	0.0911472	0.47346	0.605421	87.2	12.8	7.38755	0.347765	4.84654
Plaque - Industrial	SRS055401	56.9556	38.2438	0.462723	2.38141	0.151354	0.262055	0.195962	0.102926	0.458699	0.785483	90.8919	9.10809	5.19825	0.22693	3.49374
Plaque - Industrial	SRS014894	56.5074	40.7307	0.0866619	0.780555	0.116347	0.261542	0.093365	0.101026	0.515183	0.807248	95.7654	4.23462	2.40334	0.04306	1.73513
Plaque - Industrial	SRS020226	56.1119	38.8947	0.52939	2.46769	0.155059	0.341211	0.132188	0.113428	0.583585	0.6709	95.2636	4.73642	2.66804	0.126895	1.85245
Plaque - Industrial	SRS016092	55.0811	42.4484	0.225738	0.247013	0.124103	0.255473	0.120276	0.0987208	0.573437	0.825751	87.2977	12.7023	7.00749	0.0413804	5.40263
Plaque - Industrial	SRS015947	54.4693	41.6021	0.234872	1.81484	0.0985457	0.316454	0.0671652	0.0719824	0.44989	0.874937	88.1577	11.8423	6.46149	0.224955	4.93747
Plaque - Industrial	SRS043018	54.1436	38.36	0.206349	5.3953	0.138691	0.321022	0.283034	0.0775477	0.484202	0.590242	95.0494	4.95062	2.69093	0.277149	1.9094
Plaque - Industrial	SRS024447	52.7336	43.9112	0.343776	0.995581	0.122348	0.286518	0.10129	0.086147	0.57622	0.843272	89.5524	10.4476	5.52031	0.114032	4.59843
Plaque - Industrial	SRS023964	52.4824	37.4726	0.239929	7.35843	0.136975	0.356225	0.164771	0.101731	0.745805	0.941151	95.7171	4.28287	2.2582	0.325215	1.61522
Plaque - Industrial	SRS015063	51.9629	38.4694	2.73694	0.318819	0.109889	0.251389	4.80959	0.0919327	0.498195	0.750893	96.314	3.68596	1.92566	0.0217535	1.42821
Plaque - Industrial	SRS054653	51.9473	44.0357	0.237577	1.6524	0.144496	0.267422	0.335779	0.101847	0.576016	0.701502	94.8528	5.14716	2.6843	0.0950672	2.277
Plaque - Industrial	SRS011126	51.5817	42.1461	0.145465	4.12544	0.14882	0.271117	0.129134	0.0746316	0.563377	0.814238	96.6373	3.36272	1.74496	0.148759	1.42759
Plaque - Industrial	SRS024561	51.1727	38.8182	0.141453	1.74761	0.138229	0.301645	6.60477	0.078988	0.466069	0.530348	97.6657	2.33426	1.20472	0.0508011	0.91628
Plaque - Industrial	SRS022602	51.1237	45.693	0.239175	1.26434	0.133398	0.281523	0.106718	0.0852616	0.463763	0.609112	93.1619	6.83813	3.50638	0.0964687	3.13497
Plaque - Industrial	SRS047634	50.1239	39.9437	0.175117	6.60411	0.191896	0.470406	1.02931	0.131279	0.651313	0.678963	97.4606	2.5394	1.28305	0.177732	1.0245
Plaque - Industrial	SRS013533	49.9819	44.2426	0.2694	3.21715	0.151529	0.325961	0.126111	0.100484	0.671614	0.913291	94.377	5.62302	2.82098	0.190933	2.49821
Plaque - Industrial	SRS013836	49.1909	31.301	0.426333	15.6266	0.214521	0.435	1.4816	0.0848693	0.555623	0.683468	96.716	3.28405	1.62573	0.523272	1.03812
Plaque - Industrial	SRS055450	49.1826	48.2136	0.256491	0.52602	0.111773	0.32039	0.085696	0.074449	0.513081	0.715925	92.7636	7.23638	3.57005	0.0480757	3.49992
Plaque - Industrial	SRS058808	48.9016	48.5143	0.111377	0.540379	0.1213	0.285074	0.0965392	0.0884711	0.541306	0.799671	95.7184	4.2816	2.10415	0.0331411	2.08757
Plaque - Industrial	SRS015064	48.4659	34.7033	3.46	0.755839	0.115998	0.289433	10.9275	0.0950832	0.465602	0.721409	95.2951	4.70491	2.29059	0.0455664	1.64298
Plaque - Industrial	SRS019591	48.0043	47.6992	0.279385	0.766286	0.110313	0.238104	1.53177	0.0769276	0.517987	0.775754	90.1952	9.80483	4.7177	0.0851485	4.68779
Plaque - Industrial	SRS021960	47.9761	47.577	0.413451	1.57844	0.171626	0.251537	0.117778	0.0908534	0.502583	1.32063	93.0611	6.93894	3.33964	0.119547	3.31193
Plaque - Industrial	SRS024355	47.7047	49.685	0.422847	0.439615	0.143896	0.300761	0.116977	0.0933984	0.561504	0.53131	97.395	2.60495	1.2529	0.0214537	1.30449
Plaque - Industrial	SRS016575	47.0636	45.0581	0.217152	5.72304	0.161822	0.301188	0.134736	0.0916761	0.527253	0.721371	97.0333	2.96672	1.40645	0.179812	1.34695
Plaque - Industrial	SRS019387	47.0146	48.665	0.366663	2.19105	0.123516	0.250126	0.107469	0.0814206	0.500325	0.699829	81.3065	18.6935	8.80021	0.419656	9.10877
Plaque - Industrial	SRS020340	46.7862	47.4891	1.7878	0.463907	0.141204	0.247138	0.0908821	0.0872468	0.518763	2.38777	87.442	12.558	5.88618	0.0682652	5.97447
Plaque - Industrial	SRS019129	46.563	39.8199	0.0943553	11.3342	0.159896	0.348889	0.211028	0.0872928	0.69919	0.68224	96.0626	3.93745	1.84384	0.456389	1.57828
Plaque - Industrial	SRS016200	46.458	46.8741	0.353251	4.32744	0.14687	0.244163	0.315292	0.102171	0.524156	0.654618	96.6332	3.36684	1.57439	0.155719	1.5884
Plaque - Industrial	SRS015803	45.6135	51.4549	0.103795	1.00343	0.112756	0.216161	0.0695081	0.0766771	0.487024	0.862228	95.5419	4.45815	2.04373	0.0547389	2.30418
Plaque - Industrial	SRS017025	45.5989	50.7675	0.340116	1.27001	0.114552	0.245924	0.0912959	0.0758452	0.504079	0.991701	83.4166	16.5834	7.57306	0.220645	8.43032
Plaque - Industrial	SRS016746	45.5758	46.8311	0.155768	5.52071	0.152635	0.308751	0.146805	0.0826701	0.526739	0.698954	96.7668	3.23316	1.48372	0.188515	1.52431
Plaque - Industrial	SRS065310	44.5384	49.7311	0.281694	0.902171	0.11848	0.278887	2.63894	0.0866608	0.482717	0.940915	91.7327	8.26734	3.69286	0.0846001	4.12225
Plaque - Industrial	SRS015989	44.4189	53.0972	0.626613	0.176606	0.104073	0.255367	0.0740174	0.0752124	0.392502	0.779572	90.8709	9.12914	4.06563	0.0261249	4.85799
Plaque - Industrial	SRS018573	44.1045	48.9578	0.293352	1.85895	0.124834	0.24751	2.75515	0.0837017	0.56736	1.00687	89.1936	10.8064	4.77694	0.210921	5.30151
Plaque - Industrial	SRS022536	44.0745	52.2641	0.147671	1.76363	0.128834	0.286478	0.104382	0.0915281	0.515704	0.623189	97.5998	2.40024	1.06811	0.0523401	1.26472
Plaque - Industrial	SRS049318	43.467	52.2504	0.495543	1.64231	0.14379	0.444224	0.13132	0.0862356	0.633673	0.70552	97.6041	2.39586	1.05161	0.0493553	1.2621
Plaque - Industrial	SRS015278	42.9671	51.0106	1.97556	1.49148	0.164388	0.257267	0.831954	0.0922387	0.547376	0.662034	92.9562	7.04384	3.03688	0.11507	3.60352
Plaque - Industrial	SRS016541	42.6658	50.7594	1.96789	2.80356	0.125714	0.238264	0.114276	0.0714842	0.477317	0.77622	90.0679	9.9321	4.24822	0.288492	5.0522
Plaque - Industrial	SRS019128	41.8639	54.5432	0.132508	1.5002	0.116725	0.277848	0.0918155	0.0806988	0.567568	0.825516	93.9974	6.00257	2.52331	0.100065	3.28452
Plaque - Industrial	SRS016360	41.4026	56.1319	0.378427	0.36227	0.135751	0.252338	0.109548	0.0738106	0.534751	0.618671	89.9854	10.0146	4.15723	0.046288	5.63264
Plaque - Industrial	SRS023358	41.3791	55.6214	0.441013	0.854226	0.108399	0.272836	0.0970541	0.086395	0.50048	0.639049	87.386	12.614	5.23025	0.117766	7.02701
Plaque - Industrial	SRS047113	40.2793	55.2467	0.28138	1.7373	0.183669	0.592085	0.152442	0.109687	0.653868	0.763554	97.3336	2.66637	1.08425	0.0563341	1.48343
Plaque - Industrial	SRS013170	38.7956	57.2082	0.175676	1.78852	0.138123	0.314086	0.112516	0.0900555	0.646769	0.730459	95.8045	4.19554	1.63799	0.0850521	2.41064
Plaque - Industrial	SRS058053	38.3922	58.3179	0.474178	1.07622	0.114465	0.272724	0.101364	0.075611	0.542303	0.633036	95.5193	4.48068	1.73052	0.05823	2.62347
Plaque - Industrial	SRS052604	38.2357	58.7066	0.187616	0.723523	0.139576	0.274283	0.097054	0.0902375	0.519352	1.02605	96.3925	3.60754	1.3896	0.0361057	2.12822
Plaque - Industrial	SRS014476	38.1872	54.7559	1.30086	3.3275	0.137608	0.35685	0.271317	0.102892	0.541124	1.01873	96.7178	3.28217	1.2636	0.119235	1.80752
Plaque - Industrial	SRS051941	37.7601	58.9526	0.371955	1.09287	0.129072	0.271352	0.116411	0.0864358	0.532302	0.686833	95.7668	4.23321	1.60873	0.0562711	2.506
Plaque - Industrial	SRS064219	36.9149	57.6195	0.863737	2.71665	0.20787	0.26163	0.0752634	0.111103	0.408573	0.82073	97.074	2.92605	1.09022	0.0894961	1.69609
Plaque - Industrial	SRS045313	36.6265	56.9278	0.155103	4.19865	0.158475	0.386072	0.138432	0.08186	0.498279	0.828903	91.0196	8.98042	3.29965	0.387107	5.12303
Plaque - Industrial	SRS014107	36.4656	59.7109	0.454839	0.399427	0.260898	0.279368	0.0900443	0.120059	0.565663	1.65312	99.1126	0.887406	0.333635	0.0135449	0.539939
Plaque - Industrial	SRS063215	36.4499	35.7876	0.377978	2.24395	0.200115	0.227362	23.7438	0.0784112	0.425661	0.46532	94.7656	5.23436	1.91815	0.127471	1.88348
Plaque - Industrial	SRS017139	36.2022	60.6421	0.557879	0.792506	0.137032	0.300198	0.142532	0.0881559	0.531939	0.605506	95.0055	4.99455	1.81846	0.0495892	3.03934
Plaque - Industrial	SRS047100	36.1126	58.1388	0.312578	2.68119	0.159415	0.271546	0.964631	0.0995383	0.509513	0.750135	95.2911	4.70888	1.71078	0.136275	2.74814
Plaque - Industrial	SRS013949	35.99	61.4461	0.09746	0.481326	0.110033	0.247789	0.0942582	0.0718455	0.588157	0.873001	92.1381	7.86189	2.84013	0.0478497	4.8419
Plaque - Industrial	SRS017691	35.9584	58.4448	0.153617	3.29204	0.180168	0.351437	0.1294	0.101828	0.71717	0.67107	97.8345	2.16552	0.788831	0.0813029	1.27587
Plaque - Industrial	SRS024289	35.1106	56.857	5.7271	0.555394	0.15834	0.275098	0.0784481	0.0909613	0.492731	0.654344	94.9233	5.07674	1.79274	0.0382	2.89691
Plaque - Industrial	SRS015755	33.5961	61.5012	0.212242	2.92581	0.137186	0.239226	0.117912	0.091382	0.508383	0.670512	96.3682	3.6318	1.23034	0.116276	2.24395
Plaque - Industrial	SRS022725	33.5563	63.9409	0.165533	0.490272	0.155011	0.359262	0.126815	0.0966927	0.636618	0.472598	97.5687	2.4313	0.82604	0.0219227	1.56495
Plaque - Industrial	SRS044366	33.2603	60.1971	0.292029	4.40547	0.161821	0.259477	0.156813	0.076685	0.489532	0.700807	92.3043	7.69566	2.57003	0.349087	4.64334
Plaque - Industrial	SRS047265	33.0068	63.6243	0.316937	0.945813	0.11152	0.234744	0.0693053	0.0721985	0.551943	1.06641	87.4426	12.5574	4.15524	0.128782	8.00042
Plaque - Industrial	SRS055378	32.9832	63.5548	0.292115	1.02429	0.16597	0.468096	0.0921064	0.0981134	0.706817	0.614488	98.6296	1.37036	0.462094	0.0240398	0.881131
Plaque - Industrial	SRS024649	32.5378	46.4997	1.97962	16.818	0.204214	0.295902	0.325075	0.0937045	0.553219	0.692768	96.8831	3.1169	1.0244	0.534319	1.45968
Plaque - Industrial	SRS043772	31.5034	58.7672	4.38628	2.82033	0.170722	0.262511	0.220711	0.119944	0.542045	1.20683	90.9621	9.03788	2.85773	0.264942	5.32222
Plaque - Industrial	SRS049268	31.0088	65.0551	0.395506	1.80845	0.128685	0.324302	0.0989089	0.0750879	0.585427	0.51966	97.3484	2.65163	0.832437	0.057965	1.73543
Plaque - Industrial	SRS064493	30.9867	64.6582	0.487068	1.85604	0.11522	0.220257	0.128896	0.081469	0.439351	1.0268	94.9593	5.04069	1.57221	0.103573	3.26976
Plaque - Industrial	SRS051378	30.6348	64.9823	0.197339	1.83776	0.132731	0.272284	0.0868332	0.076806	0.536608	1.24254	89.7431	10.2569	3.15281	0.198535	6.67652
Plaque - Industrial	SRS013252	30.4887	63.0304	1.10391	0.624534	0.115119	0.313021	3.30965	0.067692	0.483473	0.463496	96.8737	3.12628	0.963318	0.0295279	1.98083
Plaque - Industrial	SRS024144	30.3708	51.857	0.253997	2.57175	0.154153	0.27297	13.4362	0.0751794	0.486887	0.521038	96.5985	3.40148	1.0432	0.09749	1.77415
Plaque - Industrial	SRS020862	30.1933	65.7021	1.49535	0.835849	0.109338	0.227349	0.0692686	0.0557965	0.432322	0.87933	88.4428	11.5572	3.49988	0.106611	7.60415
Plaque - Industrial	SRS019029	28.9195	61.2878	0.241136	5.29049	0.204508	0.534925	0.267844	0.114463	0.696318	2.44303	98.1492	1.85079	0.545364	0.107939	1.14457
Plaque - Industrial	SRS052876	26.7464	65.3166	0.450017	1.15006	0.125096	0.344381	4.76164	0.0806989	0.515181	0.509867	95.7907	4.20931	1.13626	0.0584279	2.76041
Plaque - Industrial	SRS015574	26.6732	44.7652	0.465964	26.0137	0.179617	0.439396	0.324811	0.0882489	0.499461	0.550401	97.1728	2.82724	0.764264	0.745613	1.27587
Plaque - Industrial	SRS045197	23.9965	55.9494	0.172196	6.8768	0.170753	0.287043	11.1129	0.101705	0.589121	0.743645	93.9958	6.00421	1.45105	0.42297	3.36991
Plaque - Industrial	SRS019028	23.457	69.9223	0.201496	1.2952	0.137196	0.300341	0.762956	0.0857883	0.540189	3.29749	94.3446	5.65538	1.33678	0.0832595	3.96496
Plaque - Industrial	SRS014690	22.943	65.6697	0.261136	0.267175	0.12353	0.213662	6.67112	0.0943461	0.472954	3.2834	81.0387	18.9613	4.36077	0.0606654	12.4632
Plaque - Industrial	SRS014477	20.8098	54.0944	11.9938	3.54531	0.196682	0.383907	7.18707	0.100862	0.553482	1.1347	96.1292	3.87079	0.815616	0.147251	2.10417
Plaque - Industrial	SRS017227	20.1538	70.4261	0.467046	6.50964	0.233301	0.402988	0.147792	0.12856	0.760558	0.770174	98.6502	1.34984	0.282103	0.0978886	0.960844
Plaque - Industrial	SRS013950	19.9848	33.8883	0.161947	43.6554	0.233046	0.441602	0.450555	0.088215	0.586432	0.509804	97.2639	2.73609	0.556888	1.20464	0.93736
Plaque - Industrial	SRS014691	19.6854	51.2686	0.958955	14.3675	0.179223	0.39603	10.2867	0.0989772	0.496336	2.26222	94.0422	5.95777	1.18297	0.866104	3.06489
Plaque - Industrial	SRS064329	1.48225	56.7385	33.9047	0.258886	0.236054	0.379255	0.124349	0.109701	0.615647	6.15074	86.9615	13.0385	0.203314	0.0437637	7.40979
Plaque - Industrial	SRS017088	0.857932	96.945	0.190538	0.129931	0.106208	0.233609	0.0878511	0.0577356	0.502324	0.888834	42.0055	57.9945	0.507595	0.085359	56.2375
Buccal mucosa - Non-industrial	SRR1646039	45.5559	48.4061	0.475031	2.2299	0.208072	0.361181	1.04036	0.160961	0.612437	0.950063	90.4981	9.5019	4.33945	0.221921	4.61032
Buccal mucosa - Non-industrial	SRR1646046	27.4839	69.4419	0.179411	0.256995	0.169713	0.378218	0.111526	0.116375	0.848567	1.01343	96.1606	3.83944	1.06542	0.019869	2.67668
Buccal mucosa - Non-industrial	SRR1646038	14.5037	78.3673	2.13491	0.558419	0.346954	0.658453	0.273511	0.626797	0.867385	1.66259	86.6328	13.3672	1.94934	0.0846681	10.4888
Buccal mucosa - Non-industrial	SRR1646044	13.1415	82.5665	0.27147	0.469623	0.326953	0.655887	0.174375	0.188246	1.05814	1.14731	81.4524	18.5476	2.44823	0.097132	15.3291
Buccal mucosa - Non-industrial	SRR1646043	9.65763	86.8771	0.336129	0.346524	0.21138	0.408899	0.124749	0.152471	0.654931	1.23016	86.8979	13.1021	1.27581	0.0554182	11.3968
Buccal mucosa - Non-industrial	SRR1646045	8.104	87.7908	0.258477	0.30409	0.425726	0.623385	0.136841	0.334499	0.836248	1.18595	88.6405	11.3595	0.930823	0.0445525	9.98529
Buccal mucosa - Non-industrial	SRR1646040	5.50046	90.2446	0.601079	0.445877	0.249901	0.693147	0.132842	0.159148	0.797054	1.17585	91.1668	8.83319	0.496052	0.0494002	7.98454
Buccal mucosa - Non-industrial	SRR1646030	4.82103	91.8068	0.219216	0.198664	0.186676	0.518924	0.128447	0.183251	0.825484	1.11149	81.523	18.477	0.901181	0.0467236	16.9807
Buccal mucosa - Non-industrial	SRR1646033	4.61105	91.5937	0.318915	0.399965	0.213197	0.678354	0.218483	0.232579	0.62021	1.11356	81.4017	18.5983	0.868033	0.0844262	17.0539
Buccal mucosa - Non-industrial	SRR1646031	3.63774	92.6589	0.236413	0.543463	0.255874	0.597521	0.108837	0.164336	0.809428	0.987459	90.2351	9.76495	0.365408	0.0630965	9.06281
Buccal mucosa - Non-industrial	SRR1646047	3.60666	93.4757	0.342153	0.12655	0.189824	0.391367	0.0796794	0.110145	0.745237	0.932718	70.2933	29.7067	1.08162	0.0476005	27.7836
Buccal mucosa - Non-industrial	SRR1646032	2.56323	94.0683	0.487694	0.102076	0.192809	0.340252	0.0907338	0.124759	0.612453	1.41772	78.5441	21.4559	0.560012	0.0319031	20.195
Buccal mucosa - Non-industrial	SRR1646041	2.21704	95.0992	0	0.466744	0.466744	0.233372	0.233372	0	0.233372	1.05018	66.8984	33.1016	0.743874	0.1645	31.4893
Buccal mucosa - Non-industrial	SRR1646042	1.00595	94.8184	0.56874	0.188962	0.172289	0.831805	0.198225	0.153764	1.04856	1.01336	86.3276	13.6724	0.147667	0.0358601	12.9862
Buccal mucosa - Industrial	SRS013945	22.4817	74.5581	0.210106	0.183147	0.112794	0.22912	0.0875328	0.0850202	0.511955	1.54055	89.9913	10.0087	2.26042	0.028333	7.47329
Buccal mucosa - Industrial	SRS015436	21.4479	75.9573	0.307228	0.164898	0.124955	0.28922	0.069301	0.0941988	0.54399	1.00107	61.3312	38.6688	8.30434	0.0737695	29.3843
Buccal mucosa - Industrial	SRS056892	16.8042	79.5385	0.806449	0.420499	0.119549	0.266675	0.12852	0.0831597	0.51494	1.31751	71.1253	28.8747	4.86283	0.131435	22.9797
Buccal mucosa - Industrial	SRS043239	15.8559	49.1297	31.369	0.342954	0.212971	0.344415	0.108755	0.165209	0.606457	1.86475	79.6665	20.3335	3.23437	0.0797413	10.0007
Buccal mucosa - Industrial	SRS011310	9.34528	87.6529	0.29172	0.131512	0.33455	0.571947	0.0725492	0.0750952	0.806583	0.717854	40.2837	59.7163	5.59108	0.0885399	52.357
Buccal mucosa - Industrial	SRS019124	8.17576	88.1166	1.24015	0.138095	0.114837	0.240518	0.0698924	0.0773177	0.502919	1.32391	69.8434	30.1566	2.47577	0.0516489	26.5856
Buccal mucosa - Industrial	SRS019587	3.25084	91.7071	0.973101	0.144684	0.158614	0.255404	0.0983167	0.085723	0.629112	2.69715	76.0181	23.9819	0.7897	0.0447019	22.0055
Buccal mucosa - Industrial	SRS018359	2.86983	94.8187	0.314159	0.0948352	0.10265	0.22215	0.085468	0.0725536	0.504716	0.914985	61.9744	38.0256	1.10137	0.0460648	36.0685
Buccal mucosa - Industrial	SRS013506	2.25233	94.7601	0.765101	0.0768244	0.134018	0.235471	0.052762	0.0977437	0.597901	1.02773	64.0676	35.9324	0.819382	0.0376071	34.0624
Buccal mucosa - Industrial	SRS015799	2.13052	95.1976	0.221932	0.0972962	0.114297	0.273222	0.0559999	0.14043	0.495039	1.27364	65.7554	34.2446	0.73965	0.0433215	32.6128
Buccal mucosa - Industrial	SRS052874	1.54761	95.3328	0.515715	0.140417	0.157092	0.404837	0.130605	0.113617	0.64204	1.01525	45.5492	54.4508	0.852732	0.0864621	51.9222
Buccal mucosa - Industrial	SRS011247	1.40997	95.1893	1.07907	0.112968	0.0891825	0.284494	0.0481729	0.0777072	0.565046	1.14407	46.3087	53.6913	0.767082	0.0706577	51.1217
Buccal mucosa - Industrial	SRS058105	1.06319	93.1514	2.1283	0.0661427	0.118911	0.197697	0.0410997	0.0730739	0.412634	2.74755	63.9087	36.0913	0.393744	0.0338732	33.6316
Buccal mucosa - Industrial	SRS024281	0.858523	95.3686	1.85836	0.0895281	0.104011	0.230114	0.0570041	0.0710424	0.635553	0.727295	17.0922	82.9078	0.721789	0.0842265	79.0788
Saliva - Non-industrial	SRS476294	50.2925	41.3213	1.87713	3.70551	0.0731351	0.560702	0.195027	0.219405	0.414432	1.34081	84.7829	15.2171	7.66463	0.573986	6.29919
Saliva - Non-industrial	SRS475973	45.0797	39.5753	8.12259	3.62837	0.295492	0.357339	0.226773	0.412314	0.645959	1.65613	83.8731	16.1269	7.28039	0.595178	6.39265
Saliva - Non-industrial	SRS475970	44.6998	48.8509	2.27409	1.60029	0.120322	0.373	0.0721935	0.132355	0.637709	1.23932	84.0439	15.9561	7.14449	0.26542	7.80705
Saliva - Non-industrial	ERR1474573	44.0233	38.9663	11.1337	0.854431	0.45712	0.740364	0.17644	0.216598	1.13041	2.30141	83.4334	16.5666	7.30544	0.151594	6.46741
Saliva - Non-industrial	SRS475596	34.1463	57.6585	2	3.60976	0.0487805	0.292683	0.195122	0.097561	0.878049	1.07317	85.8786	14.1214	4.83193	0.519747	8.15218
Saliva - Non-industrial	SRS476214	33.4515	62.6883	0.689786	0.892292	0.170864	0.329072	0.101253	0.107581	0.607518	0.961904	81.1944	18.8056	6.30203	0.177835	11.8013
Saliva - Non-industrial	SRS476110	32.675	55.6258	7.13926	0.716164	0.240586	0.279752	0.106306	0.111901	0.699379	2.40586	79.0539	20.9461	6.85474	0.160022	11.6625
Saliva - Non-industrial	SRS476336	30.4424	64.9958	1.57013	0.684278	0.143221	0.323573	0.143221	0.159134	0.535752	1.00255	80.5966	19.4034	5.9176	0.14279	12.623
Saliva - Non-industrial	SRS475628	30.3104	54.4132	9.45684	1.16392	0.14549	0.581959	0.14549	0.193986	0.678952	2.9098	90.7005	9.29949	2.83243	0.118382	5.07684
Saliva - Non-industrial	SRS476000	28.6436	54.0709	10.5498	2.1891	0.193652	0.21891	0.126295	0.126295	0.623053	3.2584	81.6711	18.3289	5.26113	0.411321	9.92264
Saliva - Non-industrial	SRS476072	27.8958	63.9858	4.09712	0.581689	0.101163	0.30349	0.126454	0.0758725	0.60698	2.22559	88.2035	11.7965	3.30146	0.0786342	7.55976
Saliva - Non-industrial	SRS476113	27.6082	57.4993	9.58322	1.06185	0.0530926	0.29201	0.185824	0.185824	0.716751	2.81391	80.0244	19.9756	5.52607	0.222157	11.4983
Saliva - Non-industrial	SRS476056	26.2415	66.353	2.544	1.56822	0.191671	0.48789	0.209096	0.121972	0.818958	1.46367	84.6335	15.3665	4.04299	0.251015	10.2076
Saliva - Non-industrial	SRS475985	25.4397	60.6784	4.96231	5.46482	0.31407	0.628141	0.188442	0.0628141	0.690955	1.57035	93.3545	6.6455	1.70159	0.373378	4.04475
Saliva - Non-industrial	SRS476281	24.9639	68.5714	1.52958	1.78932	0.0865801	0.548341	0.20202	0.23088	1.03896	1.03896	90.0989	9.90108	2.48298	0.187254	6.80284
Saliva - Non-industrial	SRS475972	24.4942	54.89	15.9376	1.52739	0.215914	0.295882	0.167933	0.0479808	0.703719	1.71931	78.8575	21.1425	5.18967	0.33299	11.6173
Saliva - Non-industrial	SRS476102	22.7635	71.5306	2.13324	0.799131	0.163839	0.37616	0.100309	0.0986375	0.653682	1.38092	75.2112	24.7888	5.65366	0.208125	17.7442
Saliva - Non-industrial	SRS475663	22.6598	66.2273	5.43968	2.25263	0.283664	0.333723	0.0166861	0.21692	0.634073	1.93559	89.0679	10.9321	2.4872	0.25626	7.25006
Saliva - Non-industrial	SRS476286	22.4941	67.3153	4.75629	2.38797	0.16706	0.609277	0.117925	0.147406	0.687893	1.31682	82.7549	17.2451	3.89354	0.422277	11.6318
Saliva - Non-industrial	SRS476175	21.7875	53.8097	17.5453	1.87397	0.247117	0.226524	0.0411862	0.123558	0.741351	3.60379	79.3221	20.6779	4.5152	0.397498	11.1367
Saliva - Non-industrial	SRS475650	21.6436	68.3011	5.02762	2.1547	0.0690608	0.414365	0.165746	0.110497	0.856354	1.25691	65.7323	34.2677	7.42881	0.748566	23.4216
Saliva - Non-industrial	ERR1474581	21.5189	43.3586	27.2571	1.97362	0.552714	0.742934	0.213908	0.228982	1.15245	3.00081	88.4906	11.5094	2.48757	0.237232	5.00208
Saliva - Non-industrial	SRS475583	20.6897	57.0336	13.8075	3.01544	0.288559	0.288559	0.432838	0.100996	0.678113	3.66469	81.2098	18.7902	3.89808	0.576672	10.728
Saliva - Non-industrial	SRS476170	20.4871	67.8125	6.34275	1.91582	0.176071	0.280875	0.134149	0.138342	0.683324	2.02901	87.2392	12.7608	2.6247	0.254509	8.66466
Saliva - Non-industrial	SRS475635	20.2353	72.5239	2.19809	2.23688	0.155159	0.284458	0.0775795	0.0905094	0.672356	1.52573	82.5891	17.4109	3.5339	0.399543	12.6398
Saliva - Non-industrial	SRS475563	20.1518	73.8498	2.33227	1.15815	0.207668	0.391374	0.103834	0.151757	0.638978	1.01438	81.3224	18.6776	3.7746	0.226357	13.8061
Saliva - Non-industrial	SRS476268	20	61.784	13.9828	0.665102	0.226917	0.352113	0.0938967	0.109546	0.665102	2.1205	78.6269	21.3731	4.28568	0.152188	13.2184
Saliva - Non-industrial	SRS476197	19.9759	67.568	5.71123	1.4924	0.172258	0.347485	0.37273	0.320756	0.678636	3.36051	77.48	22.52	4.50906	0.346125	15.2279
Saliva - Non-industrial	SRS476150	19.8681	74.4404	1.31876	0.850252	0.138817	0.294985	0.0867604	0.242929	0.555266	2.20371	89.7483	10.2517	2.04682	0.0971653	7.64142
Saliva - Non-industrial	SRS476146	19.496	70.3467	1.95727	5.67993	0.281438	0.409364	0.127926	0.0895484	0.793143	0.818728	85.6419	14.3581	2.80926	0.825532	10.1105
Saliva - Non-industrial	SRS476007	19.4066	54.1881	18.4515	4.4544	0.355	0.388809	0.211309	0.456428	0.735356	1.35238	78.3082	21.6918	4.22076	0.976494	11.7675
Saliva - Non-industrial	SRS475687	19.1225	62.6796	9.97055	2.25559	0.206125	0.353357	0.153121	0.123675	0.777385	4.35807	85.2285	14.7715	2.83539	0.34327	9.27106
Saliva - Non-industrial	SRS476311	19.1135	58.8509	15.288	0.790514	0.141163	0.367024	0.197628	0.127047	0.889328	4.2349	91.0056	8.99439	1.72958	0.0811201	5.30464
Saliva - Non-industrial	SRS476174	18.8835	77.4325	0.446337	0.466937	0.195701	0.415436	0.154501	0.188835	0.672938	1.14331	82.2996	17.7004	3.35377	0.0926823	13.7213
Saliva - Non-industrial	SRS475543	18.8796	70.0544	6.38533	0.755551	0.175067	0.257993	0.783194	0.294849	0.644983	1.7691	79.0893	20.9107	3.95843	0.168014	14.661
Saliva - Non-industrial	SRS475720	18.4404	72.4638	3.5292	2.18907	0.16979	0.436602	0.297132	0.285004	0.739797	1.44928	89.421	10.579	1.96165	0.241682	7.67925
Saliva - Non-industrial	SRS475571	18.3286	61.1401	15.5036	1.90012	0.235413	0.302674	0.100891	0.100891	0.521271	1.86649	82.1362	17.8638	3.28554	0.349574	10.9365
Saliva - Non-industrial	SRS475930	18.3233	55.9349	20.2171	0.808203	0.253317	0.229192	0.120627	0.0603136	0.687575	3.3655	78.5209	21.4791	3.94605	0.183611	12.0254
Saliva - Non-industrial	SRS475683	18.2806	71.0451	5.03356	1.55002	0.303611	0.655161	0.36753	0.255673	0.862895	1.64589	79.2045	20.7955	3.81395	0.332538	14.7935
Saliva - Non-industrial	SRS475601	17.7679	64.6973	12.1512	1.98878	0.160268	0.42981	0.174838	0.240402	0.575508	1.81394	85.5182	14.4818	2.58344	0.298048	9.38052
Saliva - Non-industrial	SRS475655	17.2635	69.0775	9.68698	0.628409	0.118568	0.426844	0.426844	0.0592839	0.663979	1.64809	81.8676	18.1324	3.14058	0.123956	12.5366
Saliva - Non-industrial	SRS475950	17.1589	78.3904	1.41612	0.342075	0.147129	0.360466	0.0993122	0.10299	0.669438	1.31313	74.1556	25.8444	4.44572	0.0984291	20.2745
Saliva - Non-industrial	SRS475957	17.101	74.4734	3.35594	1.14245	0.214209	0.249911	0.142806	0.285612	1.32096	1.71367	85.2842	14.7158	2.52655	0.17812	10.9693
Saliva - Non-industrial	SRS476186	17.0538	68.9078	7.11414	2.33415	0.2457	0.43556	0.256868	0.603082	0.580746	2.46817	71.7433	28.2567	4.82962	0.66966	19.4842
Saliva - Non-industrial	SRS475710	16.9973	77.3746	2.33027	0.943396	0.177391	0.290276	0.0806322	0.112885	0.749879	0.943396	75.6791	24.3209	4.14439	0.23947	18.8305
Saliva - Non-industrial	SRS476048	16.863	74.4995	4.27893	0.856884	0.738788	0.318585	0.225207	0.118096	0.645409	1.4556	74.572	25.428	4.29864	0.227924	18.9568
Saliva - Non-industrial	SRS475616	16.6887	73.2009	5.56291	1.28035	0.0883002	0.485651	0.1766	0.441501	0.838852	1.2362	79.8988	20.1012	3.36582	0.267457	14.7295
Saliva - Non-industrial	SRS476005	16.3572	71.1418	7.20664	2.3469	0.173844	0.308179	0.229158	0.173844	0.711181	1.35124	71.8039	28.1961	4.62261	0.671809	20.0715
Saliva - Non-industrial	SRS476008	16.2482	76.1724	3.43439	1.75272	0.165798	0.331596	0.0473709	0.13027	0.734249	0.982946	81.0728	18.9272	3.08534	0.341742	14.4273
Saliva - Non-industrial	SRS476353	15.8019	60.753	14.8498	2.22746	0.952131	0.331936	0.279525	0.148498	0.602725	4.05311	85.8122	14.1878	2.25278	0.326146	8.63272
Saliva - Non-industrial	SRS475679	15.5655	66.1453	14.093	0.565614	0.167472	0.274908	0.268588	0.116915	0.625652	2.17714	74.3837	25.6163	3.99786	0.15491	16.9564
Saliva - Non-industrial	SRS475992	15.4506	71.8308	5.13077	2.2572	0.216558	1.55755	0.0832917	0.158254	0.816259	2.49875	83.1958	16.8042	2.61194	0.390121	12.1066
Saliva - Non-industrial	SRS475665	15.2969	72.532	7.09027	0.712044	0.199131	0.386194	0.120685	0.108617	0.699976	2.85421	83.6959	16.3041	2.50528	0.126151	11.8416
Saliva - Non-industrial	SRS475622	15.2052	81.375	0.543669	0.824272	0.0701508	0.280603	0.122764	0.0876885	0.526131	0.964574	73.7969	26.2031	3.99474	0.226013	21.3355
Saliva - Non-industrial	SRS476109	15.1732	76.7583	3.07033	1.74938	0.142806	0.142806	0.214209	0.107105	0.999643	1.64227	81.5748	18.4252	2.80568	0.332326	14.1529
Saliva - Non-industrial	SRS476073	15.0475	74.6802	4.64851	1.9506	0.189994	0.50665	0.177327	0.367321	0.835972	1.59595	82.5992	17.4008	2.63003	0.349633	13.0131
Saliva - Non-industrial	SRS476206	14.9357	70.0983	7.3969	3.9315	0.243186	0.51677	0.121593	0.162124	0.607964	1.98602	87.9026	12.0974	1.81764	0.485823	8.49387
Saliva - Non-industrial	SRS475963	14.7358	78.9791	2.4353	0.245677	0.138342	0.298151	0.104949	0.250447	0.701252	2.11091	63.335	36.665	5.4138	0.100092	28.9725
Saliva - Non-industrial	SRS475538	14.6984	81.2883	0.715746	1.32924	0.127812	0.357873	0.0766871	0.178937	0.485685	0.741309	69.735	30.265	4.45926	0.412368	24.6163
Saliva - Non-industrial	SRS475700	14.586	67.435	8.61185	3.52252	0.185989	0.349434	0.180353	0.0958124	0.636871	4.3961	87.6276	12.3724	1.81508	0.445926	8.35536
Saliva - Non-industrial	SRS475932	14.5602	81.4174	0.871422	0.490536	0.161588	0.450139	0.121191	0.126962	0.663666	1.13689	84.0861	15.9139	2.32778	0.0880862	12.9705
Saliva - Non-industrial	SRS475691	14.5021	77.5137	3.04802	1.18854	0.105435	0.306719	0.0670948	0.143775	0.603853	2.52085	83.1484	16.8516	2.45383	0.210288	13.0723
Saliva - Non-industrial	ERR1474583	14.1271	59.022	17.5715	2.19393	0.548919	0.92444	0.221564	0.25782	1.45444	3.67832	92.6457	7.35432	1.04961	0.171451	4.35342
Saliva - Non-industrial	SRS476045	14.0496	80.7507	1.30854	0.792011	0.275482	0.378788	0.0860882	0.0516529	0.602617	1.70455	84.0849	15.9151	2.24666	0.136086	12.8653
Saliva - Non-industrial	SRS476138	14.0446	80.0844	2.17964	1.65231	0.246089	0.439445	0.0878889	0.105467	0.544911	0.615222	81.9546	18.0454	2.54514	0.308252	14.4657
Saliva - Non-industrial	SRS476088	13.9358	76.3747	5.3666	0.855397	0.213849	0.336049	0.0763747	0.1222	0.692464	2.02648	76.1537	23.8463	3.3337	0.214012	18.2254
Saliva - Non-industrial	SRS475595	13.9106	76.9112	4.46518	0.364031	0.197506	0.383394	0.120053	0.104562	0.627372	2.91612	84.1127	15.8873	2.22045	0.0678458	12.2315
Saliva - Non-industrial	SRS476026	13.4649	80.0728	2.16736	1.04101	0.176347	0.290119	0.0853291	0.125149	0.728142	1.8488	71.2587	28.7413	3.8803	0.309225	23.0258
Saliva - Non-industrial	SRS476865	13.3208	80.3328	2.31779	1.0935	0.146497	0.434259	0.136033	0.0837127	0.732486	1.40219	79.2939	20.7061	2.76867	0.236458	16.6465
Saliva - Non-industrial	SRS476112	13.2254	82.534	0.522367	1.24893	0.189952	0.446386	0.109222	0.166208	0.769304	0.788299	81.5118	18.4882	2.45551	0.240941	15.2714
Saliva - Non-industrial	SRS475609	13.0609	81.6482	1.84211	0.706371	0.152355	0.31856	0.110803	0.0831025	0.540166	1.5374	80.43	19.57	2.56659	0.148268	15.9921
Saliva - Non-industrial	SRS475707	12.9985	79.6747	3.17912	1.37021	0.156677	0.336144	0.0968551	0.190861	0.635255	1.36167	64.0873	35.9127	4.67889	0.502162	28.6281
Saliva - Non-industrial	SRS475592	12.8486	80.4977	2.13555	1.90611	0.141193	0.40593	0.141193	0.105895	0.494176	1.32369	83.0022	16.9978	2.19461	0.334091	13.6968
Saliva - Non-industrial	SRS475943	12.7243	64.8735	17.8768	0.616216	0.185946	0.300541	0.125405	0.438919	0.711351	2.14703	75.4718	24.5282	3.1316	0.161174	15.9251
Saliva - Non-industrial	SRS476161	12.6737	41.9492	40.802	1.20815	0.284929	0.423038	0.304836	0.175436	0.831146	1.3475	82.6906	17.3094	2.2042	0.219166	7.27266
Saliva - Non-industrial	SRS476305	12.671	81.0145	1.66281	1.59966	0.147337	0.484109	0.168386	0.126289	1.07346	1.05241	87.8583	12.1417	1.54933	0.204334	9.85198
Saliva - Non-industrial	SRS475569	12.5565	75.8231	6.68173	1.64622	0.258231	0.710136	0.129116	0.0645578	0.710136	1.42027	83.7836	16.2164	2.04676	0.27703	12.3091
Saliva - Non-industrial	ERR1474582	12.4924	57.052	24.4404	1.12674	0.501115	0.770576	0.242456	0.203628	1.12426	2.0465	90.0024	9.99763	1.25964	0.12271	5.71702
Saliva - Non-industrial	SRS476025	12.4155	71.3666	9.5336	2.24877	0.195829	0.349228	0.287216	0.17951	0.724567	2.69917	68.7049	31.2951	3.89607	0.713866	22.3478
Saliva - Non-industrial	SRS476852	12.3231	82.9458	1.20335	0.614334	0.183324	0.445386	0.151407	0.145209	0.694127	1.29395	80.9535	19.0465	2.35762	0.127034	15.8117
Saliva - Non-industrial	SRS475965	12.2082	80.0667	1.79167	3.37392	0.209416	0.333514	0.155123	0.131854	0.604979	1.12464	73.3217	26.6783	3.26785	0.91036	21.3765
Saliva - Non-industrial	SRS476140	12.0809	75.0438	8.12239	0.84489	0.249091	0.390467	0.622728	0.504915	0.679952	1.46089	71.0245	28.9755	3.51109	0.254852	21.7579
Saliva - Non-industrial	SRS475964	12.0348	81.5476	0.350836	3.09839	0.212867	0.575528	0.0906654	0.134027	0.666194	1.28903	93.6192	6.38081	0.778091	0.207746	5.21455
Saliva - Non-industrial	SRS476087	11.9877	75.3342	9.34692	0.832785	0.175323	0.394477	0.153408	0.14245	0.460224	1.17247	72.8544	27.1456	3.26518	0.236137	20.4664
Saliva - Non-industrial	SRS476017	11.8522	67.7455	13.536	2.29609	0.0874699	0.218675	0.131205	0.0874699	0.656024	3.38946	84.1441	15.8559	1.88927	0.374065	10.7517
Saliva - Non-industrial	SRS475934	11.8467	81.6746	2.01618	0.731989	0.192629	0.353153	0.0834725	0.783357	0.731989	1.58598	83.7676	16.2324	1.93362	0.128858	13.272
Saliva - Non-industrial	SRS475935	11.8193	77.3502	5.40522	0.795083	0.19376	0.267255	0.0868578	0.140309	0.821808	3.1202	83.7477	16.2523	1.93113	0.139234	12.5826
Saliva - Non-industrial	SRS475533	11.6445	70.5253	12.7184	0.665783	0.224907	0.397682	0.151924	0.140008	0.802812	2.72867	74.0763	25.9237	3.02928	0.18263	18.2964
Saliva - Non-industrial	SRS476172	11.426	79.0691	5.05591	0.702475	0.148141	0.334512	0.105132	0.148141	0.712033	2.29858	72.7576	27.2424	3.12304	0.201391	21.5526
Saliva - Non-industrial	SRS475593	11.2614	84.6508	0.400761	0.891694	0.220419	0.571085	0.140267	0.140267	0.711352	1.01192	82.2513	17.7487	2.00957	0.168329	15.0406
Saliva - Non-industrial	SRS476123	11.1302	79.941	4.88255	1.14377	0.147583	0.258271	0.221375	0.110687	0.664125	1.50043	82.6631	17.3369	1.93964	0.208294	13.8693
Saliva - Non-industrial	SRS476210	10.9913	78.9452	6.26881	0.877633	0.192243	0.442996	0.0835841	0.117018	0.810766	1.27048	76.0297	23.9703	2.64548	0.220438	18.9394
Saliva - Non-industrial	SRS476004	10.9858	67.7989	14.1834	1.80443	0.318429	0.43784	0.0663394	0.145947	0.636858	3.62213	88.2962	11.7038	1.29575	0.221187	7.94503
Saliva - Non-industrial	SRS476071	10.9408	77.3114	7.24151	1.37572	0.265396	0.324974	0.146238	0.140822	0.714943	1.53821	80.0286	19.9714	2.19522	0.284776	15.4515
Saliva - Non-industrial	SRS475646	10.6973	74.4767	5.50022	5.71676	0.216544	0.505269	0.23098	0.129926	0.779558	1.74679	86.8552	13.1448	1.41666	0.761737	9.80346
Saliva - Non-industrial	SRS475918	10.6169	83.6779	1.31657	1.22373	0.202549	0.506372	0.168791	0.126593	0.7258	1.43472	72.3668	27.6332	2.94397	0.348177	23.1343
Saliva - Non-industrial	SRS475955	10.6102	78.3226	6.44131	0.609247	0.167052	0.346386	0.105636	0.105636	0.59205	2.69985	82.1783	17.8217	1.9013	0.1186	13.9712
Saliva - Non-industrial	SRS475605	10.5515	78.0142	3.58952	3.31452	0.231582	0.434216	0.144739	0.130265	0.63685	2.95267	81.9009	18.0991	1.92063	0.610183	14.1366
Saliva - Non-industrial	SRS476081	10.5435	76.7363	7.70028	1.11062	0.310973	0.370206	0.148082	0.118466	0.695987	2.26566	82.607	17.393	1.84382	0.20317	13.3567
Saliva - Non-industrial	SRS476282	10.3631	84.7046	1.45586	0.714695	0.163233	0.427935	0.123528	0.145586	0.745577	1.15587	78.4162	21.5838	2.24744	0.164306	18.2982
Saliva - Non-industrial	SRS475996	9.81048	82.0669	4.05224	0.694773	0.17824	0.394675	0.127314	0.123677	0.763886	1.78786	80.4129	19.5871	1.93212	0.146124	16.089
Saliva - Non-industrial	ERR1474575	9.76231	65.5548	16.4826	1.03214	0.683534	1.0351	0.256346	0.314254	1.99829	2.8806	89.7869	10.2131	1.00761	0.115474	6.70906
Saliva - Non-industrial	SRS475670	9.69223	76.7272	4.96449	3.90989	0.337183	0.373054	0.803501	0.157831	0.638496	2.39615	89.3011	10.6989	1.04703	0.428343	8.21949
Saliva - Non-industrial	SRS476027	9.67518	83.7418	3.11991	0.471453	0.190661	0.429854	0.0623982	0.11093	0.700246	1.49756	83.5328	16.4672	1.60388	0.0876668	13.8056
Saliva - Non-industrial	ERR1474574	9.62669	81.6311	1.77344	1.10425	0.235598	0.475989	0.119827	0.148954	0.853166	4.03097	82.8355	17.1645	1.66285	0.199594	14.0256
Saliva - Non-industrial	SRS476107	9.54637	78.5503	6.75115	1.98981	0.769869	0.355324	0.094753	0.130285	0.390856	1.4213	66.2589	33.7411	3.23181	0.681543	26.52
Saliva - Non-industrial	SRS476263	9.54346	82.0378	1.39092	4.12618	0.219619	0.485825	0.186344	0.139758	0.725409	1.14468	86.4318	13.5682	1.30539	0.570072	11.1455
Saliva - Non-industrial	SRS476075	9.54159	72.6462	9.24041	4.5419	0.259021	0.536112	0.271068	0.222878	0.80718	1.93362	95.0402	4.95981	0.483299	0.235295	3.61353
Saliva - Non-industrial	SRS475685	9.44101	55.0229	29.0212	0.724863	0.231245	0.293503	0.182328	0.106728	0.698181	4.27803	77.9805	22.0195	2.08915	0.169633	12.1274
Saliva - Non-industrial	SRS475940	9.43889	80.7439	5.6201	1.2339	0.144105	0.387283	0.225164	0.144105	0.594434	1.46807	80.5238	19.4762	1.84847	0.250334	15.737
Saliva - Non-industrial	SRS476299	9.36514	79.929	5.34306	2.66167	0.138013	0.276025	0.216877	0.0394322	0.591483	1.43927	90.7374	9.26257	0.877453	0.256539	7.41348
Saliva - Non-industrial	SRS476052	9.18147	83.2487	0.939086	2.98858	0.17132	0.418782	0.18401	0.209391	0.837563	1.82107	83.1995	16.8005	1.5531	0.512282	14.0014
Saliva - Non-industrial	ERR1474584	9.14807	74.3668	6.67429	5.00557	0.23006	0.46012	0.730646	0.0987589	0.726684	2.55896	95.5345	4.46549	0.418653	0.233604	3.33204
Saliva - Non-industrial	SRS475544	9.06095	67.9747	17.6429	0.707475	0.193347	0.41306	0.180164	0.114251	0.830514	2.88263	84.1671	15.8329	1.44503	0.122047	10.7755
Saliva - Non-industrial	SRS475922	9.02823	79.1366	6.92712	1.93697	0.279054	0.393959	0.0984898	0.16415	0.574524	1.46093	78.3369	21.6631	1.96604	0.42966	17.1556
Saliva - Non-industrial	SRS475678	8.97368	87.264	0.983781	0.505185	0.252592	0.212709	0.119649	0.146238	0.638128	0.904015	76.5774	23.4226	2.11208	0.12834	20.4516
Saliva - Non-industrial	ERR1474580	8.9586	79.3171	2.69059	0.923085	0.328181	0.664183	0.1775	0.219725	1.29923	5.42178	90.044	9.95595	0.902243	0.101936	7.90969
Saliva - Non-industrial	ERR1474578	8.92882	65.2682	19.3459	1.40247	0.515957	0.830469	0.21575	0.2036	1.35858	1.93018	83.4084	16.5916	1.4919	0.242766	10.8425
Saliva - Non-industrial	SRS475937	8.87427	83.8012	3.27485	1.27193	0.190058	0.336257	0.146199	0.0877193	0.643275	1.37427	81.8291	18.1709	1.62312	0.241205	15.2429
Saliva - Non-industrial	SRS475711	8.80677	77.8139	8.12556	1.42476	0.213713	0.409617	0.138023	0.195904	0.796972	2.0748	81.6847	18.3153	1.62322	0.270986	14.2639
Saliva - Non-industrial	SRS475971	8.77351	87.3917	0.60507	0.343418	0.188062	0.327065	0.114473	0.220769	0.596893	1.43908	78.6373	21.3627	1.88486	0.0833868	18.6852
Saliva - Non-industrial	SRS476340	8.71094	87.8691	0.445473	0.276662	0.179752	0.425153	0.134423	0.137549	0.840927	0.98004	66.1463	33.8537	2.95961	0.103681	29.7634
Saliva - Non-industrial	SRS476610	8.66434	86.4486	1.05269	1.02695	0.231689	0.368755	0.0981027	0.107843	0.775776	1.22524	82.5211	17.4789	1.52478	0.18954	15.1237
Saliva - Non-industrial	SRS476200	8.57014	86.4794	1.02367	0.958152	0.163787	0.37671	0.171976	0.073704	0.749324	1.43313	84.8248	15.1752	1.31086	0.155437	13.1367
Saliva - Non-industrial	SRS476086	8.51523	80.1631	3.574	1.84697	0.335812	0.311825	0.0959463	0.743584	0.623651	3.78988	90.4352	9.56478	0.824463	0.186658	7.67742
Saliva - Non-industrial	SRS475536	8.30645	54.2294	30	1.92652	0.358423	0.340502	0.15233	0.107527	0.94086	3.63799	86.951	13.049	1.09416	0.26145	7.08803
Saliva - Non-industrial	SRS476283	8.28829	83.3598	1.40964	4.62109	0.27557	0.487546	0.137785	0.105988	0.476948	0.837308	83.0183	16.9817	1.41787	0.794949	14.1697
Saliva - Non-industrial	SRS476115	8.27552	71.4005	14.5662	0.500679	0.178814	0.354052	0.121594	0.171662	0.761748	3.66927	89.0172	10.9828	0.918998	0.0649956	7.85276
Saliva - Non-industrial	SRS476162	8.24364	87.0765	0.486327	1.53871	0.119589	0.390656	0.0876983	0.143506	0.693614	1.2198	83.8131	16.1869	1.34457	0.259103	14.1069
Saliva - Non-industrial	SRS476089	8.14935	84.1959	3.20304	1.30293	0.193027	0.25938	0.11461	0.108578	0.687658	1.7855	65.1024	34.8976	2.85415	0.464727	29.3946
Saliva - Non-industrial	SRS475584	8.12168	86.9637	1.06902	0.968575	0.193715	0.380255	0.136318	0.114794	0.77486	1.27708	78.8226	21.1774	1.73055	0.215189	18.4329
Saliva - Non-industrial	SRS476265	8.02405	77.4846	10.4452	0.714982	0.201495	0.40949	0.116997	0.129997	0.666233	1.80695	76.0023	23.9977	1.93635	0.181647	18.6119
Saliva - Non-industrial	SRS475977	8.02031	29.5867	0.955027	58.3014	0.271496	0.424812	0.354542	0.166092	1.26805	0.651591	81.4922	18.5078	1.49461	10.802	5.48669
Saliva - Non-industrial	SRS476002	7.9878	63.0304	21.6735	0.192236	0.261887	0.32014	0.142088	0.262647	0.771984	5.35728	82.3827	17.6173	1.41748	0.0438726	11.1162
Saliva - Non-industrial	SRS475547	7.95419	76.9071	9.70619	0.6338	0.258047	0.362171	0.430078	0.149396	0.620218	2.97886	71.6576	28.3424	2.26485	0.189669	21.8116
Saliva - Non-industrial	SRS475927	7.94114	83.6389	2.58087	2.21885	0.210207	0.50216	0.116782	0.12846	0.910896	1.75172	76.4856	23.5144	1.87798	0.531935	19.6842
Saliva - Non-industrial	SRS475704	7.82333	56.0624	25.1732	6.32217	0.317552	0.34642	0.34642	0.548499	0.808314	2.25173	93.5171	6.48289	0.517177	0.419859	3.64446
Saliva - Non-industrial	SRS476171	7.80033	86.7205	1.68086	1.00415	0.211017	0.349269	0.189187	0.10187	0.844066	1.09874	85.3539	14.6461	1.15259	0.157087	12.7128
Saliva - Non-industrial	SRS476012	7.70044	73.1268	11.7687	1.52536	0.205773	0.400219	0.275623	0.128372	0.772121	4.09658	87.1543	12.8457	0.999455	0.205999	9.40631
Saliva - Non-industrial	SRS476275	7.66266	89.1635	0.249377	0.612106	0.0906824	0.340059	0.113353	0.204035	0.680118	0.884153	79.9846	20.0154	1.54371	0.132516	17.8564
Saliva - Non-industrial	SRS475668	7.39639	88.9201	0.595063	0.720781	0.180195	0.364581	0.0754306	0.117336	0.78364	0.846499	72.6454	27.3546	2.0338	0.207221	24.3404
Saliva - Non-industrial	SRS475916	7.33615	61.3178	22.8541	1.40944	0.239605	0.317125	1.95208	0.162086	0.704722	3.70684	69.0328	30.9672	2.28213	0.446529	19.0012
Saliva - Non-industrial	SRS476330	7.16274	87.0216	1.28385	0.799499	0.223093	0.437997	0.133332	0.140539	0.836845	1.9605	80.5538	19.4462	1.40321	0.165509	16.9364
Saliva - Non-industrial	SRS476006	7.14042	88.7384	1.48745	0.402566	0.156932	0.327511	0.0852893	0.0921124	0.641376	0.927948	75.3944	24.6056	1.76721	0.109069	21.848
Saliva - Non-industrial	ERR1474579	7.11412	85.4564	2.99186	0.955135	0.179642	0.36943	0.17003	0.168214	0.692935	1.90226	90.0837	9.91625	0.715616	0.104735	8.48602
Saliva - Non-industrial	SRS475653	7.04951	56.5828	31.0731	1.34419	0.268837	0.365917	0.388321	0.179225	0.881189	1.86693	77.4192	22.5808	1.6022	0.313598	12.7898
Saliva - Non-industrial	SRS476137	6.99135	87.8308	0.717719	0.775393	0.256328	0.422941	0.185838	0.14098	0.839475	1.83915	81.9058	18.0942	1.27543	0.150345	15.9073
Saliva - Non-industrial	SRS475573	6.96544	88.3369	0.809935	0.863931	0.269978	0.701944	0.107991	0.161987	0.917927	0.863931	89.113	10.887	0.76869	0.104101	9.63183
Saliva - Non-industrial	SRS476018	6.82868	88.6999	0.340219	1.55529	0.194411	0.437424	0.145808	0.0972053	0.510328	1.19077	79.0123	20.9877	1.44345	0.336481	18.6296
Saliva - Non-industrial	ERR1474566	6.73882	90.1194	0.330861	0.36094	0.19376	0.460618	0.112152	0.140365	0.809083	0.734004	90.795	9.20504	0.630526	0.0432361	8.3084
Saliva - Non-industrial	SRS475535	6.71755	79.5065	9.99109	0.55011	0.220819	0.364158	0.158835	0.147213	0.798047	1.54573	77.7873	22.2127	1.50246	0.13222	17.6742
Saliva - Non-industrial	SRS476177	6.70873	76.8034	8.70662	0.799159	0.189274	3.59621	0.189274	0.189274	0.778128	2.03996	86.5683	13.4317	0.914888	0.117792	10.3694
Saliva - Non-industrial	ERR1474585	6.63977	83.8079	4.58152	0.388776	0.156163	0.318228	0.12432	0.0976882	0.627679	3.25795	90.1909	9.80914	0.661432	0.048143	8.23244
Saliva - Non-industrial	SRS475999	6.62456	79.1481	9.78903	0.444473	0.174386	0.31262	0.110587	0.0914466	0.680533	2.6243	82.0844	17.9156	1.19699	0.0896409	14.1918
Saliva - Non-industrial	SRS476011	6.59574	83.9362	3.44985	1.47416	0.151976	0.349544	0.121581	0.136778	0.820669	2.96353	78.9175	21.0825	1.40071	0.320828	17.708
Saliva - Non-industrial	SRS476157	6.53404	74.4535	11.5098	1.77383	0.196566	0.397869	0.0876258	0.106572	0.712848	4.22735	76.9821	23.0179	1.51425	0.418366	17.1505
Saliva - Non-industrial	SRS475952	6.52418	83.788	4.48538	0.75928	0.126547	0.57649	0.0703037	0.0984252	0.75928	2.81215	73.3241	26.6759	1.75128	0.212649	22.3727
Saliva - Non-industrial	SRS476036	6.44812	82.1324	6.13113	1.45353	0.185557	0.340189	0.216484	0.24741	0.765424	2.07979	70.2455	29.7545	1.92892	0.442562	24.452
Saliva - Non-industrial	SRS476080	6.43189	88.0655	1.22279	1.41844	0.269014	0.366838	0.0733676	0.0733676	0.684764	1.39398	80.5335	19.4665	1.26256	0.28623	17.1601
Saliva - Non-industrial	SRS475718	6.42639	89.584	0.691375	0.408024	0.181344	0.555367	0.0680041	0.11334	0.782047	1.19007	77.4677	22.5323	1.45865	0.101978	20.2042
Saliva - Non-industrial	SRS475579	6.41365	72.0281	16.8871	1.20427	0.182465	0.310191	0.291944	0.0821093	0.675121	1.92501	71.9514	28.0486	1.80906	0.347803	20.2142
Saliva - Non-industrial	SRS475597	6.35904	84.3063	3.40609	1.43494	0.128389	0.664602	0.0906276	0.0981799	0.687259	2.82456	81.6255	18.3745	1.17953	0.273907	15.5152
Saliva - Non-industrial	SRS475699	6.35385	87.6328	2.1747	0.878507	0.145283	0.408608	0.111232	0.133933	0.646963	1.51412	79.0519	20.9481	1.34137	0.19408	18.3723
Saliva - Non-industrial	SRS476059	6.35239	76.5965	9.52301	1.60481	0.178313	0.601805	0.105873	0.0835841	0.752257	4.20149	73.268	26.732	1.70888	0.439191	20.4949
Saliva - Non-industrial	SRS476190	6.29782	84.4762	4.38493	1.5156	0.176574	0.559152	0.16186	0.206004	0.765156	1.45674	85.7449	14.2551	0.907877	0.226078	12.0537
Saliva - Non-industrial	ERR1474570	6.27496	81.6442	4.93588	0.534973	0.162835	0.380514	0.867923	0.227517	0.597561	4.37362	89.3545	10.6455	0.678177	0.0669656	8.70373
Saliva - Non-industrial	SRS476181	6.24359	62.9205	26.2573	0.592998	0.216672	0.456152	0.159653	0.171057	0.872391	2.1097	79.0763	20.9237	1.31668	0.134105	13.1783
Saliva - Non-industrial	SRS476201	6.2412	86.7607	2.1945	1.63161	0.140722	0.384133	0.0836725	0.117902	0.772069	1.67345	92.0973	7.90266	0.503273	0.138954	6.86712
Saliva - Non-industrial	SRS475654	6.22986	81.7401	7.08915	1.18153	0.214823	0.429646	0	0.107411	0.859291	2.14823	92.9592	7.04076	0.44863	0.0931884	5.76512
Saliva - Non-industrial	SRS476304	6.11051	84.0234	2.40111	1.6777	0.138525	2.6012	0.138525	0.307834	0.63106	1.97014	82.659	17.341	1.073	0.301857	14.627
Saliva - Non-industrial	SRS475672	6.08867	88.4667	1.54346	0.942041	0.23418	0.351269	0.223535	0.0798339	0.761084	1.30928	75.9325	24.0675	1.47569	0.236772	21.3061
Saliva - Non-industrial	SRS475618	6.03888	87.2633	2.96514	0.687882	0.159299	0.391007	0.155679	0.0796495	0.66978	1.58937	74.3286	25.6714	1.56056	0.186623	22.416
Saliva - Non-industrial	SRS475982	6.00546	82.9	5.69349	1.71585	0.188483	0.311972	0.116989	0.142987	0.714936	2.2098	73.3693	26.6307	1.60975	0.467072	22.0931
Saliva - Non-industrial	SRS476049	6.00268	83.311	6.86293	0.95584	0.152934	0.391894	0.0764672	0.152934	0.554387	1.5389	86.1908	13.8092	0.839262	0.142048	11.5193
Saliva - Non-industrial	SRS475961	5.88945	89.5678	0.542714	1.12563	0.120603	1.04523	0.140704	0.221106	0.502513	0.844221	73.4316	26.5684	1.57844	0.30977	23.8631
Saliva - Non-industrial	SRS476301	5.887	81.1238	8.44308	0.234732	0.218114	0.408184	0.166182	0.184877	0.736394	2.59763	80.9068	19.0932	1.13439	0.0548329	15.5043
Saliva - Non-industrial	SRS476178	5.83982	86.3852	3.31933	0.571586	0.22037	0.337442	0.110185	0.172164	0.78507	2.2588	84.3518	15.6482	0.923882	0.0994483	13.5286
Saliva - Non-industrial	SRS476082	5.7595	80.6249	7.86409	0.594425	0.176721	0.305245	0.184754	0.184754	0.755081	3.55049	77.959	22.041	1.27961	0.141034	17.7828
Saliva - Non-industrial	SRS476105	5.73628	88.597	1.93256	0.773845	0.137163	0.282515	0.0900772	0.0736995	0.581407	1.7954	71.686	28.314	1.63443	0.229142	25.0994
Saliva - Non-industrial	SRS475983	5.68162	71.921	10.8782	3.60298	0.225186	0.363762	0.43305	1.42041	0.796813	4.67694	88.1742	11.8258	0.681897	0.436081	8.51523
Saliva - Non-industrial	SRS475548	5.64288	83.5115	6.44451	0.785916	0.09431	0.487268	0.172902	0.0628733	0.801635	1.99623	79.5773	20.4227	1.16301	0.170586	17.0738
Saliva - Non-industrial	SRS475588	5.60982	84.2668	6.50203	0.571479	0.16328	0.329475	0.154532	0.134123	0.810567	1.45785	67.5981	32.4019	1.82801	0.195203	27.3189
Saliva - Non-industrial	SRS476297	5.56634	89.1729	2.01062	0.525504	0.162792	0.416976	0.125664	0.148512	0.548352	1.32233	69.4922	30.5078	1.7085	0.170351	27.2201
Saliva - Non-industrial	SRS476866	5.56257	87.692	2.33015	1.15374	0.275215	0.393934	0.201824	0.152177	0.758729	1.47968	79.8487	20.1513	1.13115	0.24254	17.6846
Saliva - Non-industrial	SRS476180	5.30116	74.4843	15.3465	1.02104	0.309406	0.422855	0.206271	0.0928218	0.629125	2.18647	81.8978	18.1022	0.97003	0.194908	13.499
Saliva - Non-industrial	SRS475919	5.27468	84.5342	5.05573	1.83121	0.238854	0.437898	0.0597134	0.0995223	0.796178	1.67197	74.571	25.429	1.3515	0.475728	21.5094
Saliva - Non-industrial	SRS476124	5.2237	90.3515	0.294985	1.48722	0.184366	0.528515	0.172075	0.221239	0.712881	0.8235	82.3513	17.6487	0.932009	0.272501	15.9575
Saliva - Non-industrial	SRS475599	5.12984	84.0409	7.33516	0.286405	0.149567	0.318228	0.127291	0.14002	0.658732	1.8139	72.9369	27.0631	1.39852	0.0875227	22.7577
Saliva - Non-industrial	SRS476055	5.12689	89.6552	1.26892	0.973028	0.147946	0.392625	0.0739729	0.347104	0.574713	1.43963	68.6387	31.3613	1.61792	0.315166	28.1281
Saliva - Non-industrial	SRS476122	5.06008	91.4594	0.733345	0.485136	0.146669	0.40616	0.0902578	0.135387	0.648728	0.834885	77.5391	22.4609	1.14674	0.118985	20.5562
Saliva - Non-industrial	ERR1474565	5.02488	89.615	1.01537	1.12212	0.199481	0.500784	0.129647	0.133578	0.862055	1.39714	86.1275	13.8725	0.70726	0.165707	12.4451
Saliva - Non-industrial	SRS475706	4.96357	82.0236	8.94176	0.4499	0.183383	0.332535	0.0953592	0.11981	0.672405	2.21771	78.2803	21.7197	1.08824	0.107732	17.828
Saliva - Non-industrial	SRS475591	4.9628	83.8097	7.21417	0.783085	0.303446	0.420908	0.0587314	0.0880971	0.910337	1.44871	78.775	21.225	1.06368	0.176261	17.8041
Saliva - Non-industrial	SRS476310	4.96273	82.8328	5.99574	1.70927	0.340788	0.644302	0.15442	0.14377	0.85197	2.36422	90.7697	9.23033	0.468253	0.167832	7.6587
Saliva - Non-industrial	SRS475975	4.94802	91.1219	1.06146	0.337488	0.119754	0.288498	0.103424	0.119754	0.723967	1.17577	75.778	24.222	1.20861	0.0917532	22.0834
Saliva - Non-industrial	SRS476127	4.93878	78.8355	11.6834	0.825087	0.223155	0.378777	0.161494	0.173239	0.90143	1.8792	76.6838	23.3162	1.16169	0.202405	18.3939
Saliva - Non-industrial	ERR1474572	4.90448	88.8256	1.85637	1.40413	0.208929	0.420747	0.107499	0.118769	0.740353	1.41309	81.2319	18.7681	0.93067	0.273583	16.6844
Saliva - Non-industrial	SRS475600	4.88636	82.197	7.42424	1.89394	0.252525	0.505051	0.176768	0.138889	0.707071	1.81818	80.818	19.182	0.947591	0.373407	15.7819
Saliva - Non-industrial	ERR1474571	4.87354	91.1602	0.478931	0.763549	0.294894	0.445611	0.113349	0.138728	0.803097	0.928123	92.7555	7.24448	0.363177	0.0653331	6.61623
Saliva - Non-industrial	SRS475960	4.83416	69.6514	19.184	0.960725	0.20436	0.427511	0.218453	0.115099	0.765762	3.63854	79.6692	20.3308	0.993062	0.20537	14.1741
Saliva - Non-industrial	SRS475686	4.82468	91.7532	0.462833	0.575035	0.13324	0.420757	0.0420757	0.147265	0.631136	1.00982	72.1581	27.8419	1.35349	0.170125	25.5597
Saliva - Non-industrial	SRS476261	4.78109	90.5273	1.0452	1.11366	0.176395	0.339626	0.0763499	0.131638	0.676618	1.13209	65.7781	34.2219	1.64643	0.391174	30.995
Saliva - Non-industrial	SRS476204	4.72078	86.897	4.252	0.815811	0.179774	0.315174	0.130848	0.114919	0.71227	1.86146	69.1317	30.8683	1.46744	0.261864	26.8376
Saliva - Non-industrial	SRS475725	4.63961	70.9657	17.2568	1.52554	0.244927	0.412876	0.139958	0.174948	0.776767	3.86284	90.6407	9.3593	0.44429	0.152798	6.65274
Saliva - Non-industrial	ERR1474568	4.61657	87.2258	2.7097	0.453902	0.174443	0.307815	0.354626	0.158088	0.623688	3.37539	88.5921	11.4079	0.536753	0.0617904	9.9625
Saliva - Non-industrial	SRS475590	4.53901	91.2665	0.77001	1.01317	0.0607903	0.486322	0.0810537	0.121581	0.628166	1.03343	76.6364	23.3636	1.07081	0.246787	21.3398
Saliva - Non-industrial	SRS475587	4.41926	91.3598	0.807365	0.637394	0.240793	0.410765	0.127479	0.283286	0.72238	0.991501	77.0317	22.9683	1.02536	0.156446	21.0006
Saliva - Non-industrial	SRS476272	4.35943	90.5995	1.51657	0.570844	0.150521	0.408963	0.127801	0.122121	0.744086	1.40013	84.1243	15.8757	0.702324	0.100656	14.3982
Saliva - Non-industrial	SRS475724	4.22656	78.0505	12.3979	0.491905	0.195807	0.391614	0.109843	0.0907398	0.673385	3.3717	76.2816	23.7184	1.01276	0.126706	18.5277
Saliva - Non-industrial	SRS476787	4.17355	90.5313	1.41905	1.3238	0.173007	0.336295	0.0991389	0.110802	0.682309	1.15079	70.172	29.828	1.25511	0.404931	27.0184
Saliva - Non-industrial	SRS476285	4.16082	88.4932	3.37786	0.401096	0.205156	0.380661	0.110592	0.113397	0.77214	1.98505	79.071	20.929	0.880998	0.0939628	18.5346
Saliva - Non-industrial	SRS476701	4.08731	82.3026	9.78672	0.406591	0.192596	0.385192	0.0784649	0.185463	0.634853	1.94022	81.6082	18.3918	0.76186	0.0847924	15.1495
Saliva - Non-industrial	SRS475926	4.04284	91.3109	0.565696	1.12385	0.188565	0.384673	0.120682	0.196108	0.626037	1.44064	77.6857	22.3143	0.912342	0.260838	20.3901
Saliva - Non-industrial	SRS475954	4.04025	89.7883	1.04415	0.747446	0.180549	0.366148	0.0896431	0.103531	0.713357	2.92666	78.2991	21.7009	0.886953	0.172236	19.4989
Saliva - Non-industrial	SRS475676	3.99755	86.2331	5.79753	0.452963	0.193844	0.365931	0.132526	0.114724	0.79318	1.91866	86.3749	13.6251	0.554735	0.0717241	11.7608
Saliva - Non-industrial	SRS476016	3.91906	89.3648	3.03791	1.13217	0.230533	0.373975	0.128074	0.133197	0.671107	1.00922	80.3933	19.6067	0.778682	0.232064	17.538
Saliva - Non-industrial	SRS476053	3.88504	91.9844	1.09041	0.34662	0.129983	0.454939	0.166089	0.194974	0.751011	0.996534	76.8432	23.1568	0.909801	0.0902796	21.3142
Saliva - Non-industrial	SRS476208	3.87277	81.3039	0.810975	0.699284	0.186961	10.8947	0.106835	0.106835	0.77941	1.23831	79.7219	20.2781	0.806719	0.153859	16.7361
Saliva - Non-industrial	SRS475951	3.84542	57.4273	33.2366	0.392468	0.269284	0.401062	0.247321	0.133687	0.738145	3.30876	73.9488	26.0512	1.01204	0.112269	14.9744
Saliva - Non-industrial	SRS476038	3.83269	83.3705	7.11785	1.61075	0.203731	0.496594	0.184631	0.229197	0.884956	2.06914	77.2154	22.7846	0.883476	0.377092	19.0103
Saliva - Non-industrial	SRS475696	3.82805	84.4054	6.57881	0.815814	0.219642	0.439285	0.115051	0.146428	0.7426	2.70892	76.5744	23.4256	0.907103	0.201186	19.7904
Saliva - Non-industrial	ERR1474567	3.73943	90.4287	1.56511	0.952823	0.191326	0.548516	0.140163	0.122315	0.743173	1.56845	94.0597	5.94025	0.232295	0.0666418	5.38565
Saliva - Non-industrial	SRS476111	3.69001	90.1959	1.9913	0.668509	0.182875	0.4389	0.150364	0.172715	0.83716	1.67229	71.5146	28.4854	1.06145	0.200488	25.7109
Saliva - Non-industrial	SRS476284	3.68837	66.4741	23.4354	0.666954	0.212735	0.362225	0.373724	0.14374	0.761823	3.88098	81.4476	18.5524	0.694442	0.133765	12.3454
Saliva - Non-industrial	SRS476399	3.52672	87.2977	4.94656	1.63359	0.137405	0.305344	0.0916031	0.183206	0.687023	1.19084	86.2506	13.7494	0.494968	0.234639	12.0145
Saliva - Non-industrial	ERR1474586	3.41131	79.8925	10.4802	0.441402	0.175411	0.326884	0.301578	0.194573	0.71895	4.0572	91.5816	8.41839	0.297235	0.0471663	6.737
Saliva - Non-industrial	SRS476827	3.3728	58.0775	29.8217	3.81333	0.326955	0.35793	0.406112	0.368254	0.846641	2.60876	81.3885	18.6115	0.637799	0.719797	10.8203
Saliva - Non-industrial	SRS475956	3.356	90.9405	1.81784	0.444925	0.150427	0.466112	0.0783915	0.14619	0.722473	1.87716	80.3302	19.6698	0.670275	0.0975365	17.902
Saliva - Non-industrial	SRS476091	3.34305	91.5513	1.76838	0.327976	0.176455	0.391269	0.0843914	0.101653	0.686639	1.56891	80.7816	19.2184	0.652659	0.0730491	17.6096
Saliva - Non-industrial	SRS475719	3.28857	89.5374	3.05743	0.868955	0.146289	0.318909	0.0994763	0.108254	0.62319	1.95149	69.3359	30.6641	1.01845	0.276468	27.467
Saliva - Non-industrial	ERR1474564	3.19089	89.6409	3.6405	0.411021	0.205965	0.42003	0.122075	0.130918	0.799891	1.43779	80.6819	19.3181	0.626557	0.0894192	17.3308
Saliva - Non-industrial	SRS476266	3.12887	90.7932	1.99401	0.599401	0.175824	0.443556	0.11988	0.163836	0.783217	1.7982	85.2991	14.7009	0.470066	0.0981352	13.3601
Saliva - Non-industrial	ERR1474587	3.12538	93.1255	0.407685	0.601423	0.166763	0.382715	0.0917044	0.116374	0.682169	1.30027	86.5628	13.4372	0.430062	0.0908335	12.5264
Saliva - Non-industrial	SRS475649	3.11978	66.4412	26.7659	0.275792	0.256469	0.409296	0.129991	0.110668	0.727247	1.76366	84.1202	15.8798	0.505512	0.0538037	10.5628
Saliva - Non-industrial	SRS475923	3.03242	87.8703	2.94934	1.36426	0.146483	0.360742	0.096198	0.122434	0.631846	3.42596	76.8144	23.1856	0.71324	0.326382	20.3877
Saliva - Non-industrial	SRS476202	3.03011	87.1351	5.11553	0.654821	0.17309	0.392059	0.191859	0.127211	0.661078	2.51919	83.6295	16.3705	0.506175	0.117226	14.2782
Saliva - Non-industrial	SRS476757	3.00863	91.2055	1.80399	0.851556	0.160223	0.448031	0.145388	0.344183	0.71507	1.31739	71.0152	28.9848	0.882101	0.256837	26.4474
Saliva - Non-industrial	SRS475697	2.80429	89.3797	3.90946	0.475754	0.180255	0.286635	0.12411	0.132975	0.721019	1.98576	75.3177	24.6823	0.702241	0.12744	22.0734
Saliva - Non-industrial	ERR1474576	2.79815	91.7776	1.82052	0.572428	0.17206	0.356973	0.246136	0.134746	0.74739	1.37399	68.0848	31.9152	0.903182	0.192721	29.3058
Saliva - Non-industrial	SRS476207	2.68084	93.1438	0.354364	1.01687	0.10785	0.369771	0.10785	0.10785	0.6471	1.46368	84.0595	15.9405	0.43745	0.172136	14.8614
Saliva - Non-industrial	SRS476790	2.66039	92.44	1.50155	0.644768	0.145218	0.348523	0.0813221	0.130696	0.627342	1.42023	84.732	15.268	0.416239	0.108455	14.1255
Saliva - Non-industrial	ERR1474569	2.59112	89.9977	3.14828	0.710293	0.202586	0.465866	0.118244	0.117087	0.77909	1.86975	90.5983	9.40165	0.253674	0.0767973	8.47355
Saliva - Non-industrial	SRS476151	2.30232	94.3024	0.532844	0.165491	0.161853	0.316433	0.0891104	0.149123	0.76744	1.21299	66.6503	33.3497	0.777892	0.065196	31.4626
Saliva - Non-industrial	SRS476116	2.28099	82.7321	11.0143	0.180033	0.197018	0.360067	0.0985088	0.113795	0.704847	2.31835	72.3007	27.6993	0.641935	0.0598772	22.9305
Saliva - Non-industrial	SRS476009	2.27654	79.4925	13.0218	1.19622	0.250419	0.304228	0.0889919	0.124175	0.749188	2.49591	72.5338	27.4662	0.635419	0.338629	21.8485
Saliva - Non-industrial	ERR1474577	2.25358	76.8918	13.8904	0.476122	0.236741	0.387072	0.656633	0.450646	0.728585	4.02839	86.7755	13.2245	0.308119	0.0729847	10.1818
Saliva - Non-industrial	SRS475939	2.21445	92.7182	1.24658	0.800649	0.202696	0.461133	0.157089	0.13682	0.917199	1.14523	65.3949	34.6051	0.776465	0.28712	32.1016
Saliva - Non-industrial	SRS476279	2.19985	94.4591	0.347117	0.785352	0.173558	0.286371	0.104135	0.173558	0.715928	0.754979	73.4505	26.5495	0.594088	0.218521	25.0901
Saliva - Non-industrial	SRS476260	2.17364	92.8478	1.32775	0.284067	0.193586	0.326151	0.0925848	0.10521	0.725949	1.92324	85.5885	14.4115	0.323282	0.050942	13.392
Saliva - Non-industrial	SRS476057	2.08802	84.2708	8.57707	0.765739	0.236827	0.367081	0.12236	0.130255	0.761792	2.68009	81.0573	18.9427	0.405579	0.155071	15.9752
Saliva - Non-industrial	SRS475669	2.06795	77.2045	16.9758	0.666307	0.207095	0.366168	0.15307	0.117054	0.687316	1.55472	81.2281	18.7719	0.398307	0.135115	14.507
Saliva - Non-industrial	SRS476046	2.03409	92.2705	1.68864	0.202273	0.238636	0.402273	0.0909091	0.104545	0.8	2.16818	83.0896	16.9104	0.354083	0.044216	15.6183
Saliva - Non-industrial	SRS476168	1.98439	92.7169	2.09638	0.19074	0.199489	0.299234	0.117244	0.111994	0.72096	1.56266	81.673	18.327	0.373726	0.0449613	17.0044
Saliva - Non-industrial	SRS475969	1.92254	94.1419	0.577163	0.269477	0.170937	0.329807	0.09854	0.11865	0.693802	1.67719	81.6072	18.3928	0.36366	0.0595716	17.3279
Saliva - Non-industrial	SRS475966	1.85151	91.6804	1.68566	0.48897	0.148693	0.404615	0.122957	0.0986518	0.679124	2.83945	79.5406	20.4594	0.388881	0.11006	18.7709
Saliva - Non-industrial	SRS475677	1.85129	87.7343	5.3634	0.918025	0.171416	0.327594	0.102849	0.152369	0.689471	2.68932	76.7112	23.2888	0.44118	0.223815	20.444
Saliva - Non-industrial	SRS476079	1.67737	65.3319	24.7347	3.26433	0.31882	0.397335	0.218891	0.149893	0.782774	3.12396	91.5105	8.48951	0.15245	0.287223	5.55829
Saliva - Non-industrial	SRS475660	0.934499	91.7483	2.97623	0.128394	0.242229	0.354077	0.199872	0.103245	0.692271	2.62083	80.2464	19.7536	0.194638	0.0353682	18.1376
Saliva - Non-industrial	SRS475708	0.766522	93.243	2.02044	0.148151	0.193241	0.388629	0.0966204	0.109503	0.73861	2.29527	82.2199	17.7801	0.14631	0.0363456	16.5913
Saliva - Non-industrial	SRS475619	0.738194	78.3078	16.7446	0.17768	0.223473	0.395047	0.114179	0.135549	0.830392	2.33304	85.8542	14.1458	0.114447	0.0351398	11.0897
Saliva - Non-industrial	SRS475976	0.667068	84.1332	11.382	0.201956	0.216236	0.374333	0.122398	0.117298	0.771106	2.01446	79.5248	20.4752	0.146604	0.0513573	17.2391
Saliva - Non-industrial	SRS476165	0.485681	86.8234	9.63028	0.0876525	0.199733	0.327619	0.0905263	0.097711	0.58914	1.66827	68.3665	31.6335	0.163652	0.03773	27.4777
Saliva - Industrial	SRS014468	7.36035	81.3396	6.62135	0.442634	0.150094	0.406306	0.161566	0.0984694	0.652001	2.76766	87.3536	12.6464	0.940952	0.0659853	10.298
Saliva - Industrial	SRS019120	6.45009	88.8806	0.761705	1.08886	0.146649	0.299946	0.0926426	0.0874496	0.517635	1.67442	84.7164	15.2836	0.995981	0.176447	13.5966
Saliva - Industrial	SRS013942	6.16033	89.5289	0.55803	0.691521	0.135959	0.294338	0.107574	0.0843318	0.540135	1.8989	82.2429	17.7571	1.10406	0.132813	15.9101
Saliva - Industrial	SRS015055	5.04721	71.9465	17.1108	0.674867	0.206563	0.421049	0.170344	0.0936608	0.630159	3.69889	87.6505	12.3495	0.633399	0.0933552	8.89637
Saliva - Industrial	SRS014692	2.54008	79.7225	11.0049	0.626235	0.210843	0.333747	0.284446	0.118359	0.719069	4.43976	90.1178	9.88217	0.261056	0.0718958	7.88962
Calculus - Howler monkey	OME007.A0101	7.8459	10.6124	0.534634	2.81645	2.43134	4.58905	3.11297	2.3328	10.5577	55.1667	66.1672	33.8328	2.66749	0.963963	-
Calculus - Howler monkey	OME005.A0101	7.78853	11.2349	0.606705	2.88774	2.37558	4.61332	3.16968	2.36018	10.6229	54.3405	74.6381	25.3619	1.98811	0.74342	-
Calculus - Howler monkey	OME009.A0101	7.6895	10.8303	0.565831	2.88719	2.58896	4.64433	3.18273	2.35629	10.5993	54.6556	85.7982	14.2018	1.1037	0.420655	-
Calculus - Howler monkey	OME003.A0101	7.67096	11.373	0.587657	2.81868	4.0404	4.61479	3.11236	2.3708	10.4291	52.9822	84.9288	15.0712	1.16801	0.435508	-
Calculus - Howler monkey	OME002.A0101	7.66845	10.5842	0.551183	3.13212	2.39124	4.49537	3.16473	2.45487	10.3989	55.1589	91.64	8.36004	0.652239	0.272318	-
Calculus - Gorilla	Gb2-reg	74.6219	7.67215	0.212341	0.88674	0.592372	1.48275	1.05342	0.438622	2.04461	10.9951	86.7733	13.2267	9.89767	0.127496	-
Calculus - Gorilla	Gb2-wash	59.8209	11.1366	0.372518	1.20245	0.867972	2.78298	1.33188	0.741325	3.46029	18.2831	89.2746	10.7254	6.45825	0.139615	-
Calculus - Gorilla	Gb2-uv	49.3559	16.9537	0.367898	1.20429	0.799987	5.27672	1.44732	0.812442	3.48066	20.3012	90.0108	9.98915	4.99387	0.131607	-
Calculus - Gorilla	FDM001.A0101	16.0902	8.53327	0.33275	2.59632	1.42294	3.71278	12.9072	2.52189	8.93608	42.9466	96.8334	3.16659	0.520159	0.0923195	-
Calculus - Gorilla	MTK001.A0101	15.3428	8.1458	0.435288	2.1384	2.02641	4.34654	6.47227	2.57792	12.1204	46.3941	96.0151	3.98487	0.62392	0.095565	-
Calculus - Gorilla	ERS9656265	13.7398	8.35825	0.740933	2.36579	2.96373	4.79657	14.3637	2.01482	6.7204	43.936	98.6784	1.32156	0.192469	0.0414185	-
Calculus - Gorilla	ERS9656263	13.5979	8.97343	0.697138	5.75525	2.15213	17.9463	6.351	2.55369	11.3495	30.6236	97.9752	2.02483	0.291637	0.129202	-
Calculus - Gorilla	Gb1-wash	12.5108	24.0551	0.692257	2.45665	5.05175	7.99124	8.81416	2.71451	11.1047	24.6089	99.3002	0.699768	0.0988522	0.0274472	-
Calculus - Gorilla	ERS9656270	11.9586	11.7712	1.21239	1.82409	1.2179	3.37815	3.19079	1.78552	7.34597	56.3154	99.773	0.227029	0.0371913	0.0141476	-
Calculus - Gorilla	MTM011.A0101	10.3285	9.73169	0.888116	4.00357	2.42	31.6432	3.43969	2.82412	14.6281	20.093	96.4036	3.5964	0.402374	0.162094	-
Calculus - Gorilla	EBO001.A0101	9.81697	5.35306	0.15339	1.15433	0.683756	1.5521	1.65089	0.899542	4.6147	74.1213	97.5725	2.42752	0.248533	0.0380478	-
Calculus - Gorilla	ERS9656254	8.66854	23.6358	0.841908	2.27627	1.87091	4.92672	6.73527	1.46554	10.9448	38.6342	99.019	0.981033	0.0953046	0.0324001	-
Calculus - Gorilla	ERS9656261	6.51754	5.32586	0.528083	1.67212	2.02009	3.08238	55.8041	2.00348	8.53107	14.5153	90.5932	9.40683	0.624162	0.167567	-
Calculus - Gorilla	ERS9656266	5.76923	3.84615	0	1.92308	44.2308	13.4615	3.84615	3.84615	7.69231	15.3846	98.0655	1.93452	0.121607	0.0472024	-
Calculus - Gorilla	ERS9656260	5.2597	5.62481	0.536167	2.05585	0.999967	3.49331	66.8531	0.976942	4.31236	9.88783	99.3483	0.651704	0.0444329	0.0234588	-
Calculus - Gorilla	ERS9656259	5.19006	5.88793	0.784728	1.13613	1.21707	5.79514	60.8574	1.29406	3.58606	14.2514	94.2562	5.74383	0.313905	0.0765261	-
Calculus - Gorilla	ERS9656249	4.63278	8.8208	0.870962	1.35895	4.01507	7.8819	48.3415	2.24844	6.68973	15.1399	98.1273	1.87271	0.0984306	0.0359396	-
Calculus - Gorilla	GDC005.A0101	3.91097	13.1638	1.87599	13.6725	3.17965	23.9428	28.4897	1.20827	4.64229	5.91415	99.7751	0.224871	0.0196891	0.0438725	-
Calculus - Gorilla	Gb1-reg	3.78683	6.83709	1.71866	2.78741	23.2265	17.0537	17.0768	3.81282	16.6147	7.0855	99.1753	0.824727	0.0422968	0.033773	-
Calculus - Gorilla	ERS9656262	3.56374	4.62106	0.743408	2.44193	2.83006	3.91597	52.1329	1.8573	6.12552	21.7681	97.4634	2.5366	0.100744	0.0721791	-
Calculus - Gorilla	MTM010.A0101	2.58522	9.12122	0.840957	1.43023	4.54283	31.6359	27.8389	3.21189	13.6234	5.16951	88.5053	11.4947	0.345172	0.195428	-
Calculus - Gorilla	MTS002.A0101	2.27561	4.62734	0.285875	0.55437	0.727573	79.6495	0.97749	0.924749	5.38608	4.59138	88.6987	11.3013	0.342774	0.0910681	-
Calculus - Gorilla	EBO003.A0101	1.96182	8.3245	0.424178	16.0127	3.07529	8.43054	47.1898	0.795334	7.68823	6.09756	99.9033	0.0967296	0.0119088	0.0255798	-
Calculus - Gorilla	DJA002.A0101	1.62429	7.69774	0.141243	6.14407	1.83616	5.72034	69.1384	0.564972	3.60169	3.53107	99.881	0.118991	0.0119355	0.0173212	-
Calculus - Gorilla	MTS001.A0101	1.11827	1.95364	0.313679	0.345114	0.782525	87.9424	0.677519	0.609299	3.5227	2.73482	89.3259	10.6741	0.148728	0.0528131	-
Calculus - Gorilla	ABM006.A0101	0.168597	0.375265	0.0652635	3.34475	0.652635	0.326318	92.9679	0.603687	0.581933	0.913689	98.4588	1.54117	0.0125987	0.061554	-
Calculus - Chimpanzee	25C	21.4695	7.32556	0.0724585	5.43439	1.37671	7.62264	1.8332	0.499964	4.91269	49.4529	99.3274	0.672609	0.154499	0.0465759	-
Calculus - Chimpanzee	DJA007.A0101	16.8359	12.8411	1.56889	22.1358	2.17535	14.5682	1.62162	1.34476	9.21556	17.6928	99.5992	0.400773	0.0776157	0.0989011	-
Calculus - Chimpanzee	EBO009.A0101	9.9325	19.6721	1.25362	12.729	0.96432	35.1977	0.771456	0.192864	3.47155	15.8149	99.7472	0.252842	0.0383905	0.046384	-
Calculus - Chimpanzee	22C	9.63916	5.97356	0.17149	14.0407	1.45766	6.28081	4.81601	0.521615	4.3587	52.7403	99.2375	0.76247	0.0835269	0.117102	-
Calculus - Chimpanzee	13C	8.21102	6.80238	0.163584	23.0563	2.83773	6.27982	9.86277	0.488481	4.70759	37.5903	99.21	0.789958	0.0748827	0.192189	-
Calculus - Chimpanzee	EBO008.A0101	7.80656	19.6891	0.138169	8.63558	3.07427	14.3696	1.89983	0.44905	11.9516	31.9862	99.7967	0.203295	0.0259308	0.0276225	-
Calculus - Chimpanzee	CDC005.A0101	7.42019	10.2675	0.431406	7.16135	1.72563	10.44	1.98447	0.517688	4.05522	55.9965	99.8091	0.190933	0.024192	0.023697	-
Calculus - Chimpanzee	KNP004.A0102	7.25806	13.7097	0	14.5161	4.83871	20.1613	2.41935	0.806452	27.4194	8.87097	99.693	0.306976	0.0322805	0.0545611	-
Calculus - Chimpanzee	26C	6.32341	9.23612	0.159729	8.87908	2.37715	9.83745	23.7339	0.930189	8.63478	29.8882	99.5777	0.422263	0.0367114	0.0475071	-
Calculus - Chimpanzee	02C	5.22321	10.3266	0.229701	37.6011	3.58534	14.0717	10.1468	1.00869	10.4564	7.35044	99.6452	0.354753	0.0285479	0.143524	-
Calculus - Chimpanzee	CDC010.A0101	5.06196	3.73871	0.231044	2.0794	0.777148	2.96156	43.7933	0.231044	2.22642	38.8994	99.6067	0.393278	0.0299159	0.0181812	-
Calculus - Chimpanzee	KNP006.A0102	4.41558	13.4091	0.25974	20.7143	5.29221	17.2403	3.8961	0.876623	24.5455	9.35065	99.8444	0.155626	0.0169054	0.0423943	-
Calculus - Chimpanzee	ABM007.A0101	4.06452	21.6129	0.258065	18.4516	5.09677	25.2258	1.93548	0.774194	14.5161	8.06452	99.8765	0.123514	0.0151125	0.033209	-
Calculus - Chimpanzee	KNP003.A0102	3.79581	10.3964	0.224383	14.8841	4.28197	15.819	6.17053	14.2296	20.6058	9.59237	99.7364	0.263603	0.0200133	0.0492641	-
Calculus - Chimpanzee	27C	3.76656	8.87831	0.31043	30.0497	3.78725	9.06457	22.5993	1.67632	10.596	9.27152	99.5788	0.421239	0.0259154	0.136974	-
Calculus - Chimpanzee	07C	3.16586	15.4164	0.22941	23.1705	6.46937	22.2069	6.74467	1.07823	14.1087	7.40996	99.8507	0.149288	0.0147382	0.044678	-
Calculus - Chimpanzee	DJA006.A0101	2.93663	12.6739	0.309119	15.3014	7.10974	27.6662	1.5456	2.00927	17.9289	12.5193	99.952	0.0480251	0.0114147	0.0173713	-
Calculus - Chimpanzee	KNP005.A0102	2.92502	13.1089	0.417861	23.0301	4.48902	20.32	3.46227	0.931232	24.7732	6.5425	99.651	0.348974	0.0202161	0.0904361	-
Calculus - Chimpanzee	20C	2.9052	13.3282	0.229358	44.368	3.59327	15.4434	2.82875	0.917431	9.12334	7.263	99.8539	0.146116	0.0142482	0.0748784	-
Calculus - Chimpanzee	ABM008.A0101	2.7027	14.3243	0	43.2432	4.59459	18.1081	2.43243	0.27027	12.1622	2.16216	99.9074	0.0926302	0.0125103	0.0501648	-
Calculus - Chimpanzee	CDC006.A0101	2.53007	6.47034	0.165906	30.6097	1.20282	9.04189	19.1207	0.539195	5.43343	24.8859	99.8909	0.109108	0.0127605	0.0433978	-
Calculus - Chimpanzee	CDC008.A0101	2.39774	9.0268	2.2567	14.8096	2.2567	12.4118	16.126	2.11566	11.8007	26.7983	99.7684	0.231643	0.0155594	0.0443376	-
Calculus - Chimpanzee	17C	2.32944	15.1786	0.406201	35.4362	3.75528	16.704	13.3687	0.798585	9.53328	2.48971	99.6288	0.371226	0.018652	0.141617	-
Calculus - Chimpanzee	05C	2.05047	12.7234	0.315457	42.6919	3.3123	16.5089	2.31335	1.36698	10.5678	8.14932	99.818	0.181985	0.0137355	0.0877746	-
Calculus - Chimpanzee	24C	2.03992	7.15431	0.131138	53.6136	2.17106	13.0264	13.4926	0.597406	5.54422	2.22935	99.3888	0.611177	0.0224721	0.337792	-
Calculus - Chimpanzee	21C	1.98675	14.9742	0.183959	36.2767	4.85651	16.9978	6.29139	0.735835	12.6196	5.07726	99.8001	0.199926	0.0139794	0.0826601	-
Calculus - Chimpanzee	29C	1.95347	20.9021	0.213106	17.5812	5.87817	21.2751	11.9162	0.870183	12.8219	6.58853	99.7122	0.28781	0.0156273	0.0606454	-
Calculus - Chimpanzee	16C	1.70198	14.7647	0.229768	26.6445	4.70598	30.491	3.50608	0.850991	12.7649	4.34006	99.7018	0.298162	0.0150773	0.0894844	-
Calculus - Chimpanzee	04C	1.65929	13.6062	0.221239	29.0929	3.53982	18.6947	19.5243	1.49336	8.40708	3.76106	99.6487	0.351285	0.0158353	0.112312	-
Calculus - Chimpanzee	19C	1.63829	15.0337	0.256987	26.3733	3.53357	31.6094	2.345	1.02795	14.0058	4.17604	99.8537	0.146251	0.0123968	0.0485835	-
Calculus - Chimpanzee	KNP001.A0102	1.38869	7.716	0.141802	11.8625	2.27373	10.0288	46.1396	0.860594	14.146	5.44228	99.3921	0.607923	0.0184467	0.0821535	-
Calculus - Chimpanzee	14C	1.3099	15.9585	0.159744	27.7157	4.88818	24.5687	7.02875	1.75719	12.9872	3.6262	99.7258	0.274231	0.0135939	0.0860412	-
Calculus - Chimpanzee	CDC009.A0101	1.24731	14.3226	0.774194	17.2043	13.3333	32.9892	2.19355	0.344086	13.6774	3.91398	99.7832	0.216752	0.0127047	0.0473067	-
Calculus - Chimpanzee	18C	1.17849	12.6741	0.0428541	42.672	3.65331	20.8807	6.09599	0.632098	10.5207	1.64988	99.7234	0.276609	0.0132615	0.128098	-
Calculus - Chimpanzee	28C	1.17734	17.1008	0.117734	28.0795	4.04709	24.4592	8.13834	0.779985	12.3767	3.72333	99.7321	0.267927	0.0131553	0.0852545	-
Calculus - Chimpanzee	KNP009.A0102	0.871683	3.40341	0.124984	4.92886	1.47417	5.51532	74.9231	0.362133	6.16588	2.23048	98.7777	1.22231	0.0206574	0.0702611	-
Calculus - Chimpanzee	KNP007.A0102	0.708197	9.8623	0.0655738	23.4754	4.82623	23.1607	4.56393	2.08525	29.8885	1.36393	99.6465	0.353463	0.0125048	0.0930311	-
Calculus - Baboon	ANSP3271	88.024	5.31493	0.278109	2.45481	0.385364	0.847123	0.284883	0.242358	1.14744	1.02099	94.5208	5.47919	4.83458	0.144548	-
Calculus - Baboon	ANSP11833	73.31	13.5275	0.248211	4.95693	0.613228	1.64258	0.576727	0.401518	2.35071	2.37261	99.5552	0.444792	0.336267	0.0320608	-
Oral swab - Chimpanzee	SRR17523953	1.49254	46.2687	1.49254	1.49254	17.9104	4.47761	1.49254	1.49254	23.8806	0	99.5674	0.432649	0.0164574	0.0164574	-
Oral swab - Chimpanzee	SRR17524141	0.874636	24.9271	0	0.145773	11.6618	2.62391	44.4606	0.728863	13.8484	0.728863	94.9305	5.06946	0.0543393	0.0173899	-
Oral swab - Chimpanzee	SRR17524129	0.503778	42.1914	0	0.251889	9.06801	2.39295	14.7355	0	29.9748	0.881612	96.5376	3.46241	0.0274429	0.0187214	-
Oral swab - Chimpanzee	SRR17523926	0.466563	17.7294	0.155521	0.933126	5.75428	1.08865	7.93157	0.466563	65.3188	0.155521	95.7916	4.20839	0.0296348	0.0492696	-
Oral swab - Chimpanzee	SRR17523970	0.451467	43.6795	0	0.677201	7.11061	3.386	7.22348	0.677201	36.6817	0.112867	94.8551	5.14488	0.0332275	0.0448412	-
Oral swab - Chimpanzee	SRR17524558	0.436681	45.8515	0	1.0917	6.76856	2.40175	12.6638	0.218341	30.5677	0	97.1808	2.81916	0.0223107	0.0407768	-
Oral swab - Chimpanzee	SRR17524695	0.4329	19.9134	0	0.4329	4.7619	1.2987	6.06061	0	67.0996	0	97.5959	2.40412	0.0204075	0.0204075	-
Oral swab - Chimpanzee	SRR17524378	0.404858	23.4818	0	0	10.1215	3.23887	29.5547	0	32.7935	0.404858	98.0816	1.91845	0.017767	0.01	-
Oral swab - Chimpanzee	SRR17524354	0.385356	18.1118	0	0.192678	5.20231	1.15607	1.92678	0.192678	72.2543	0.578035	96.8169	3.18307	0.0222662	0.0161331	-
Oral swab - Chimpanzee	SRR17524281	0.359712	48.9209	0	1.07914	4.31655	4.67626	14.7482	0	25.8993	0	98.3517	1.64829	0.0159291	0.0277873	-
Oral swab - Chimpanzee	SRR17524332	0.34965	32.8671	0	0.34965	6.64336	3.14685	13.2867	1.04895	41.958	0.34965	98.1413	1.85871	0.016499	0.016499	-
Oral swab - Chimpanzee	SRR17524538	0.3367	27.9461	0	0.3367	13.468	1.6835	34.6801	1.3468	19.8653	0.3367	98.809	1.19095	0.0140099	0.0140099	-
Oral swab - Chimpanzee	SRR17523903	0.333333	16.5	0.166667	2	5.83333	1.83333	38.6667	0.333333	34.3333	0	96.5529	3.44709	0.0214903	0.0789417	-
Oral swab - Chimpanzee	SRR17524294	0.329308	53.5675	0	0.548847	6.14709	4.39078	13.831	0	20.8562	0.329308	94.6911	5.30886	0.0274825	0.0391375	-
Oral swab - Chimpanzee	SRR17524323	0.316456	30.0633	0	0.158228	8.06962	2.05696	6.64557	0.158228	52.3734	0.158228	95.3216	4.67836	0.0248049	0.0174025	-
Oral swab - Chimpanzee	SRR17523964	0.204082	69.6939	0	0.408163	2.95918	2.34694	3.57143	0	20.8163	0	95.9489	4.05109	0.0182675	0.0265351	-
Oral swab - Chimpanzee	SRR17523838	0.195312	24.2188	0.195312	0.976562	5.07812	2.14844	22.8516	0.585938	43.75	0	97.0878	2.91223	0.015688	0.0384398	-
Oral swab - Chimpanzee	SRR17523882	0.161943	0.890688	0	0	1.45749	0.0809717	96.3563	0.0809717	0.890688	0.0809717	93.7768	6.22323	0.0200781	0.01	-
Oral swab - Chimpanzee	SRR17524105	0.14892	25.3909	0.22338	0.670141	4.39315	1.19136	10.1266	0.595681	56.962	0.297841	93.5476	6.45239	0.0196089	0.0532401	-
Oral swab - Chimpanzee	SRR17524094	0.130548	39.1645	0	0.522193	7.04961	2.74151	11.0966	0.522193	38.7728	0	95.8711	4.12893	0.0153903	0.031561	-
Oral swab - Chimpanzee	SRR17523801	0	11.6484	0.21978	0	5.27473	1.75824	3.73626	0	77.3626	0	97.0867	2.91331	0.01	0.01	-
Oral swab - Chimpanzee	SRR17524512	0	8.96226	0	0.0943396	3.20755	1.03774	4.33962	0.0943396	82.2642	0	93.9394	6.06061	0.01	0.0157176	-
Oral swab - Chimpanzee	SRR17523812	0	20.5342	0	0.166945	4.34057	1.66945	5.67613	0.33389	67.1119	0.166945	96.4069	3.59307	0.01	0.0159984	-
Oral swab - Chimpanzee	SRR17523891	0	25.8252	0	0.194175	3.49515	20.3883	6.01942	0.38835	43.4951	0.194175	97.2483	2.7517	0.01	0.0158514	-
Oral swab - Chimpanzee	SRR17524389	0	13.1524	0	0.208768	2.08768	0.835073	18.5804	0	65.1357	0	94.9086	5.09141	0.01	0.0206293	-
Oral swab - Chimpanzee	SRR17523832	0	46.2264	0	0.471698	1.88679	3.77358	7.54717	0	40.0943	0	98.7417	1.25831	0.01	0.0159354	-
Oral swab - Chimpanzee	SRR17524077	0	29.0698	0	0.581395	6.97674	2.90698	7.26744	0.290698	52.3256	0.581395	98.3039	1.69609	0.01	0.019861	-
Oral swab - Chimpanzee	SRR17523905	0	15.3996	0	0.584795	4.48343	2.33918	5.26316	0.194932	71.7349	0	93.7469	6.25307	0.01	0.0467692	-
Oral swab - Chimpanzee	SRR17523821	0	16.3732	0	0.704225	2.8169	1.05634	3.16901	0.176056	75.7042	0	96.5986	3.4014	0.01	0.0339535	-
Oral swab - Chimpanzee	SRR17523980	0	25.8824	0.392157	0.784314	7.05882	3.52941	9.41176	0	51.3725	1.56863	98.3725	1.62752	0.01	0.0227649	-
Oral swab - Chimpanzee	SRR17524122	0	32.5459	0	0.787402	6.29921	2.62467	10.7612	0.262467	46.1942	0.524934	97.5103	2.48971	0.01	0.029604	-
Oral swab - Chimpanzee	SRR17524346	0	26.9231	0.320513	0.961538	4.48718	2.5641	20.8333	0.320513	41.6667	1.92308	98.7094	1.29064	0.01	0.02241	-
Oral swab - Chimpanzee	SRR17524312	0	59.5029	0	1.16959	6.72515	5.70175	11.8421	0	15.0585	0	95.6665	4.3335	0.01	0.0606842	-
Oral swab - Chimpanzee	SRR17523915	0	54.6039	0	1.2848	4.28266	4.06852	10.2784	0	24.8394	0.642398	97.2367	2.76331	0.01	0.045503	-
Oral swab - Chimpanzee	SRR17524088	0	16.6951	0	1.53322	4.25894	0.851789	12.7768	0.170358	62.5213	1.1925	96.1664	3.83359	0.01	0.0687774	-
Oral swab - Chimpanzee	SRR17523938	0	21.5805	0	2.43161	4.25532	2.12766	7.29483	0	62.31	0	97.6857	2.31429	0.01	0.0662746	-
Oral swab - Chimpanzee	SRR17523871	0	54.7529	0	2.47148	10.6464	5.89354	7.03422	0	14.4487	4.75285	97.1108	2.88916	0.01	0.081405	-
Oral swab - Chimpanzee	SRR17523999	0	38.7153	0	2.60417	9.20139	3.81944	14.2361	0.347222	28.2986	2.77778	95.047	4.95297	0.01	0.139411	-
Oral swab - Chimpanzee	SRR17524526	0	42.9825	0	2.63158	7.89474	3.50877	27.193	0	14.9123	0.877193	99.3943	0.605739	0.01	0.0259405	-
Oral swab - Chimpanzee	SRR17524363	0	46.0317	0	2.6455	9.34744	5.11464	11.9929	0	24.8677	0	97.0495	2.95051	0.01	0.0880559	-
Oral swab - Chimpanzee	SRR17524549	0	36.0294	0	2.94118	8.08824	2.20588	28.6765	0	22.0588	0	98.4201	1.57993	0.01	0.0564684	-
Oral swab - Chimpanzee	SRR17524305	0	32.4786	0	4.48718	6.62393	3.20513	27.3504	0	25.641	0.213675	97.4233	2.57667	0.01	0.12562	-
Oral swab - Chimpanzee	SRR17524065	0	11.954	0	6.66667	4.5977	1.83908	3.90805	0.229885	70.8046	0	98.1135	1.88647	0.01	0.135764	-
Oral swab - Chimpanzee	SRR17524155	0	13.0435	4.34783	8.69565	8.69565	8.69565	34.7826	0	21.7391	0	99.8707	0.12932	0.01	0.0217557	-
Oral swab - Galago	SRR17524425	2.25564	18.0451	0	0	12.0301	6.76692	18.797	0.75188	37.594	3.7594	98.8429	1.15713	0.0361006	0.01	-
Oral swab - Galago	SRR17524426	1.47783	17.734	0	0	11.4943	3.77668	14.2857	0.492611	48.1117	2.62726	96.6995	3.30046	0.0587752	0.01	-
Oral swab - Galago	SRR17524423	0	11.4754	0	0	12.2951	1.63934	5.7377	0	36.0656	32.7869	98.3911	1.60886	0.01	0.01	-
Oral swab - Galago	SRR17524424	0	1.23457	0	0	2.46914	59.2593	1.23457	1.23457	30.8642	3.7037	99.5867	0.413283	0.01	0.01	-
Oral swab - Galago	SRR17524427	0	0.534759	0	0.534759	3.74332	0.534759	1.60428	0	20.3209	72.7273	96.1657	3.83432	0.01	0.0305044	-
Oral swab - Gibbon	SRR17524235	0	30.7692	0	7.69231	23.0769	23.0769	0	0	15.3846	0	99.9648	0.0352027	0.01	0.0127079	-
Oral swab - Howler Monkey	SRR17524398	0.0592417	1.65877	1.30332	0	0.829384	0.0592417	0.533175	0.0592417	90.0474	5.45024	83.9116	16.0884	0.0195311	0.01	-
Oral swab - Howler Monkey	SRR17524400	0	1.11871	1.61591	0	0.435053	0.310752	0.248602	0.0621504	84.5867	11.6221	82.2719	17.7281	0.01	0.01	-
Oral swab - Howler Monkey	SRR17524403	0	0.520472	3.95559	0	0.381679	0.381679	0.173491	0.173491	87.7863	6.62734	55.2276	44.7724	0.01	0.01	-
Oral swab - Howler Monkey	SRR17524401	0	2.00714	0.178412	0.044603	0.579839	0.490633	0.312221	0	75.2453	21.1418	84.7763	15.2237	0.01	0.0167902	-
Oral swab - Howler Monkey	SRR17524402	0	4.31694	2.84153	0.0546448	0.437158	0.437158	0.10929	0.10929	83.7705	7.9235	74.3338	25.6662	0.01	0.0240252	-
Oral swab - Mangabey	SRR17524358	0.12837	5.77664	0	0	1.2837	0	3.08087	0	27.9846	61.7458	95.9543	4.0457	0.0151935	0.01	-
Oral swab - Mangabey	SRR17524365	0.0583771	6.50905	0	0.175131	0.788091	0.0583771	3.15236	0.0875657	36.0479	53.1232	86.9047	13.0953	0.0176447	0.032934	-
Oral swab - Mangabey	SRR17524369	0.0496524	2.58193	0	0.0496524	0.446872	0.0496524	3.47567	0.0993049	30.4866	62.7607	92.5038	7.49618	0.013722	0.013722	-
Oral swab - Mangabey	SRR17524366	0.0490798	1.57055	0	0	0.588957	0.0490798	3.33742	0.0736196	27.8528	66.4785	84.5743	15.4257	0.0175709	0.01	-
Oral swab - Mangabey	SRR17524098	0.0258732	5.82147	0	0	0.569211	0.206986	1.50065	0.0776197	60.621	31.1772	89.3842	10.6158	0.0127466	0.01	-
Oral swab - Mangabey	SRR17524092	0.0206911	4.6348	0	0	0.434513	0.0827643	3.22781	0.0206911	29.94	61.6387	75.7123	24.2877	0.0150254	0.01	-
Oral swab - Mangabey	SRR17524583	0.0147016	2.52867	0	0	0.235225	0.0441047	2.21994	0.0441047	45.6042	49.309	72.1777	27.8223	0.0140903	0.01	-
Oral swab - Mangabey	SRR17524096	0	0.962001	0	0	0.673401	0	3.7037	0	28.5714	66.0895	89.1362	10.8638	0.01	0.01	-
Oral swab - Mangabey	SRR17524352	0	4.0053	0	0	0.926845	0.0993049	2.15161	0.0662032	51.4068	41.3439	78.9272	21.0728	0.01	0.01	-
Oral swab - Mangabey	SRR17524353	0	0.629607	0.107494	0	0.383907	0.0767813	2.18059	0	48.0498	48.5719	67.8404	32.1596	0.01	0.01	-
Oral swab - Mangabey	SRR17524357	0	0.978474	0	0	0.489237	0	2.83757	0.0978474	27.3973	68.1996	95.6009	4.3991	0.01	0.01	-
Oral swab - Mangabey	SRR17524093	0	1.67775	0	0.0316556	0.506489	0.0316556	3.4188	0	30.2627	64.0709	84.945	15.055	0.01	0.0147658	-
Oral swab - Mangabey	SRR17524368	0	0.919305	0	0.040858	0.592441	0.040858	3.63636	0.040858	29.7242	65.0051	76.2816	23.7184	0.01	0.0196909	-
Oral swab - Mangabey	SRR17524362	0	0.870511	0	0.054407	0.380849	0	4.18934	0.054407	30.4679	63.9826	92.0104	7.98957	0.01	0.0143469	-
Oral swab - Mangabey	SRR17524582	0	2.92505	0	0.0609385	0.426569	0.121877	2.31566	0	44.2413	49.9086	93.8008	6.19924	0.01	0.0137777	-
Oral swab - Mangabey	SRR17524355	0	0.421941	0.0162285	0.21097	0.308341	0.097371	2.74262	0.097371	47.7929	48.3122	75.3914	24.6086	0.01	0.0619169	-
Oral swab - Samango Monkey	SRR17524534	0.0261866	1.25696	20.5041	6.85434	0.772504	0.405892	3.29296	0.0261866	32.5827	34.2782	61.3868	38.6132	0.0201115	2.65668	-
Oral swab - Sifaka	SRR17524584	0.0310366	0.155183	0	0	1.70701	0.341403	28.3054	0.0620732	4.28305	65.1148	87.9339	12.0661	0.0137449	0.01	-
Oral swab - Sifaka	SRR17524054	0.0276817	0.262976	0	0	2.28374	0.346021	2.11765	0.0276817	3.75087	91.1834	83.7187	16.2813	0.0145069	0.01	-
Oral swab - Sifaka	SRR17524198	0	0.351494	0	0	1.40598	0.527241	69.0685	0.175747	2.10896	26.362	97.8782	2.12179	0.01	0.01	-
Oral swab - Sifaka	SRR17524200	0	0.550964	0	0	0.550964	0	47.1074	0.275482	1.10193	50.4132	97.1066	2.89335	0.01	0.01	-
Oral swab - Sifaka	SRR17524496	0	0.141243	0	0	1.64783	0.141243	34.5574	0	2.49529	61.0169	92.9332	7.06681	0.01	0.01	-
Oral swab - Sifaka	SRR17524501	0	0	0	0	1.05178	0.242718	52.1036	0.0809061	8.49515	38.0259	93.5875	6.41245	0.01	0.01	-
Oral swab - Sifaka	SRR17524585	0	0.488069	0	0	1.16594	0.352495	27.0336	0.21692	24.4577	46.2852	84.5309	15.4691	0.01	0.01	-
Oral swab - Sifaka	SRR17524586	0	0.503778	0	0	1.20907	0.0503778	93.1486	0.352645	3.72796	1.00756	90.0656	9.93444	0.01	0.01	-
Oral swab - Sifaka	SRR17524587	0	0.15083	0	0	0.904977	0.15083	72.6998	0.226244	9.04977	16.8175	90.5238	9.47617	0.01	0.01	-
Oral swab - Sifaka	SRR17524589	0	0.282187	0	0	1.41093	0.246914	37.7072	0.10582	15.0617	45.1852	82.7239	17.2761	0.01	0.01	-
Oral swab - Sifaka	SRR17524591	0	0.126743	0	0	0.887199	0	12.6743	0	0.380228	85.9316	93.5402	6.4598	0.01	0.01	-
Oral swab - Sifaka	SRR17524596	0	0.482833	0	0	1.23391	0.321888	30.3648	0.160944	27.1459	40.2897	86.1165	13.8835	0.01	0.01	-
Oral swab - Sifaka	SRR17524602	0	0	0	0	0	0	0	0	100	0	98.3333	1.66667	0.01	0.01	-
Oral swab - Sifaka	SRR17524623	0	1.44928	0.483092	0	2.89855	0	38.6473	0.966184	3.86473	51.6908	99.1091	0.890936	0.01	0.01	-
Oral swab - Sifaka	SRR17524595											100	0	0.01	0.01	-
Oral swab - Titi Monkey	SRR17523901	0.146628	3.37243	0	0	1.46628	0.293255	0.293255	0.293255	85.4839	8.65103	97.4224	2.57757	0.0137794	0.01	-
Oral swab - Titi Monkey	SRR17523894	0.137914	0.727182	0.0877633	0.0125376	0.438816	0.150451	0.238215	0.0752257	97.0662	1.0657	75.9164	24.0836	0.0432146	0.0130195	-
Oral swab - Titi Monkey	SRR17523900	0.0798722	1.15815	0.0798722	0.0399361	0.71885	0.159744	0.0399361	0.0798722	77.476	20.1677	85.3559	14.6441	0.0216966	0.0158483	-
Oral swab - Titi Monkey	SRR17523899	0.0788436	1.31406	0.0788436	0.0262812	0.367937	0.183968	0.394218	0.262812	95.8476	1.44547	84.6138	15.3862	0.022131	0.0140437	-
Oral swab - Titi Monkey	SRR17524504	0.0783085	5.40329	0.0783085	0	0.783085	0.234926	0.313234	0.234926	83.7118	9.1621	93.0895	6.91055	0.0154115	0.01	-
Oral swab - Titi Monkey	SRR17524514	0.0716675	0.310559	0	0.0716675	0.740564	0.167224	0.143335	0.0238892	79.3837	19.0874	77.9324	22.0676	0.0258153	0.0258153	-
Oral swab - Titi Monkey	SRR17524510	0.0687521	1.4438	0.0343761	0.137504	0.515641	0.17188	0.481265	0.275009	95.3592	1.51255	88.9731	11.0269	0.0175812	0.0251624	-
Oral swab - Titi Monkey	SRR17523827	0.0687128	1.14521	0.0229043	0	1.21393	0.229043	0.274851	0.114521	95.213	1.71782	85.6349	14.3651	0.0198707	0.01	-
Oral swab - Titi Monkey	SRR17523818	0.0555633	0.791777	0.0972357	0.0138908	0.34727	0.250035	0.16669	0.277816	97.4858	0.51396	76.4446	23.5554	0.0230881	0.013272	-
Oral swab - Titi Monkey	SRR17524519	0.0514205	0.642756	0.0771307	0	0.449929	0.205682	0.141406	0.205682	97.0305	1.19553	76.8668	23.1332	0.0218952	0.01	-
Oral swab - Titi Monkey	SRR17523822	0.0506329	1.41772	0	0	0.708861	0.303797	0.455696	0.101266	96.4557	0.506329	87.9793	12.0207	0.0160864	0.01	-
Oral swab - Titi Monkey	SRR17523902	0.0485437	1.74757	0.0970874	0.242718	0.38835	0.242718	0.145631	0.242718	96.0194	0.825243	90.9263	9.07369	0.0144047	0.0320235	-
Oral swab - Titi Monkey	SRR17523886	0.0434311	1.04235	0	0	0.434311	0.130293	0.130293	0.152009	97.5244	0.542888	79.5506	20.4494	0.0188814	0.01	-
Oral swab - Titi Monkey	SRR17523893	0.0429307	0.286205	0.0143102	0	0.386377	0.143102	0.257584	0.114482	98.5404	0.214654	75.2725	24.7275	0.0206157	0.01	-
Oral swab - Titi Monkey	SRR17524520	0.0398724	0.817384	0.0398724	0.119617	0.398724	0.219298	0.219298	0.239234	83.0742	14.8325	78.4147	21.5853	0.0186066	0.0358198	-
Oral swab - Titi Monkey	SRR17523831	0.0371195	0.965108	0.0927988	0	0.371195	0.148478	0.129918	0.167038	97.8285	0.259837	77.7512	22.2488	0.0182587	0.01	-
Oral swab - Titi Monkey	SRR17523885	0.0357526	0.321773	0.178763	0	0.536289	0.107258	0.214516	0.14301	96.961	1.50161	88.9647	11.0353	0.0139454	0.01	-
Oral swab - Titi Monkey	SRR17524511	0.0338295	0.338295	0.090212	0	0.45106	0.180424	0.236806	0.101488	97.9815	0.586378	73.4491	26.5509	0.018982	0.01	-
Oral swab - Titi Monkey	SRR17524516	0.0335721	1.71218	0.0783348	0.0111907	0.604297	0.145479	0.279767	0.123098	95.2104	1.8017	69.3364	30.6636	0.0202944	0.0134315	-
Oral swab - Titi Monkey	SRR17524518	0.0322269	1.22462	0.0644538	0.0644538	1.16017	0.193361	0.290042	0.161134	79.0203	17.7892	85.9325	14.0675	0.0145335	0.019067	-
Oral swab - Titi Monkey	SRR17523823	0.0271764	0.271764	0.0905879	0.045294	0.344234	0.253646	0.163058	0.208352	97.5813	1.01458	68.5534	31.4466	0.018546	0.0242434	-
Oral swab - Titi Monkey	SRR17524509	0.0261986	0.864553	0	0	0.681163	0.209589	0.288184	0.0785958	90.5161	7.3356	83.8687	16.1313	0.0142262	0.01	-
Oral swab - Titi Monkey	SRR17523825	0.0247158	0.81562	0	0	0.395452	0.247158	0.17301	0.17301	97.825	0.346021	79.4578	20.5422	0.0150772	0.01	-
Oral swab - Titi Monkey	SRR17523907	0.0219394	0.372971	0.0804446	0.00731315	0.438789	0.109697	0.146263	0.182829	97.3892	1.25055	61.3007	38.6993	0.0184904	0.0128301	-
Oral swab - Titi Monkey	SRR17523883	0.0218675	2.97398	0.0656024	0	0.61229	0.218675	0.26241	0.196807	94.9486	0.699759	86.7584	13.2416	0.0128956	0.01	-
Oral swab - Titi Monkey	SRR17523904	0.0205086	0.615258	0.102543	0.0205086	0.471698	0.14356	0.123052	0.123052	95.4471	2.93273	85.2305	14.7695	0.013029	0.013029	-
Oral swab - Titi Monkey	SRR17523815	0.018843	0.942152	0.0753721	0	0.395704	0.207273	0.226116	0.0942152	97.5692	0.471076	83.4001	16.5999	0.0131279	0.01	-
Oral swab - Titi Monkey	SRR17523820	0.0187161	0.842223	0.0842223	0.00935804	0.52405	0.177803	0.252667	0.0655063	97.0803	0.945162	65.75	34.25	0.0164103	0.0132051	-
Oral swab - Titi Monkey	SRR17524517	0.0167056	0.618109	0.0167056	0	0.517875	0.150351	0.217173	0.217173	95.4728	2.77314	74.3431	25.6569	0.0142861	0.01	-
Oral swab - Titi Monkey	SRR17523826	0.0148987	0.476758	0.0297974	0.0148987	0.372467	0.208582	0.208582	0.134088	97.2139	1.32598	82.0626	17.9374	0.0126724	0.0126724	-
Oral swab - Titi Monkey	SRR17523819	0.0106045	1.31495	0.0106045	0	0.4772	0.159067	0.159067	0.148462	97.0308	0.68929	72.7771	27.2229	0.0128868	0.01	-
Oral swab - Titi Monkey	SRR17523829	0	0.371637	0.0594619	0	0.416233	0.16352	0.178386	0.193251	98.2161	0.401368	72.2117	27.7883	0.01	0.01	-
Oral swab - Titi Monkey	SRR17523830	0	0.461133	0.0395257	0	0.30303	0.184453	0.197628	0.158103	98.5639	0.0922266	76.7833	23.2167	0.01	0.01	-
Oral swab - Titi Monkey	SRR17523834	0	1.44724	0.120603	0	0.723618	0.120603	0.160804	0.261307	96.9045	0.261307	82.03	17.97	0.01	0.01	-
Oral swab - Titi Monkey	SRR17523888	0	1.06536	0.0575871	0	0.633458	0.0863807	0.316729	0.259142	95.5082	2.07314	88.5027	11.4973	0.01	0.01	-
Oral swab - Titi Monkey	SRR17523895	0	1.32234	0.0654622	0	0.379681	0.209479	0.091647	0.091647	97.2375	0.602252	78.6152	21.3848	0.01	0.01	-
Oral swab - Titi Monkey	SRR17523898	0	0.275672	0	0	0.585803	0.172295	0.206754	0.068918	98.2426	0.447967	61.4608	38.5392	0.01	0.01	-
Oral swab - Titi Monkey	SRR17524502	0	0.883392	0	0	1.19258	0.176678	0.530035	0.132509	87.6767	9.40813	89.9463	10.0537	0.01	0.01	-
Oral swab - Titi Monkey	SRR17524506	0	11.6974	0	0	1.14336	0.263852	0.439754	0.175901	85.9279	0.351803	94.7072	5.2928	0.01	0.01	-
Oral swab - Titi Monkey	SRR17524507	0	0.31348	0.0522466	0	0.783699	0.365726	0.104493	0.104493	70.1149	28.1609	89.1194	10.8806	0.01	0.01	-
Oral swab - Titi Monkey	SRR17524513	0	1.31579	0.0355619	0	0.56899	0.177809	0.177809	0.142248	96.6572	0.924609	89.2921	10.7079	0.01	0.01	-
Oral swab - Titi Monkey	SRR17524515	0	1.28782	0.0930954	0	0.372382	0.26377	0.170675	0.232739	96.4469	1.13266	71.5841	28.4159	0.01	0.01	-
Oral swab - Titi Monkey	SRR17523908	0	0.465771	0.0649913	0.0108319	0.465771	0.162478	0.17331	0.194974	98.0069	0.454939	73.2289	26.7711	0.01	0.0128998	-
Oral swab - Titi Monkey	SRR17523889	0	0.405327	0.0810654	0.0115808	0.45165	0.254777	0.243196	0.0579039	97.6723	0.822235	68.6433	31.3567	0.01	0.0136313	-
Oral swab - Titi Monkey	SRR17524521	0	0.15321	0.0306419	0.015321	0.428987	0.168531	0.306419	0.122568	98.2534	0.520913	80.0714	19.9286	0.01	0.0130532	-
Oral swab - Titi Monkey	SRR17524505	0	0.470478	0.0235239	0.0235239	0.470478	0.211715	0.211715	0.329334	93.0134	5.24582	73.756	26.244	0.01	0.0161736	-
Oral swab - Titi Monkey	SRR17523835	0	7.09677	0.0238949	0.0238949	0.501792	0.215054	0.310633	0.0716846	91.589	0.167264	83.9753	16.0247	0.01	0.0138291	-
Oral swab - Titi Monkey	SRR17523896	0	1.20762	0.0309645	0.0309645	0.54188	0.263199	0.232234	0.247716	96.7642	0.68122	79.4607	20.5393	0.01	0.0163599	-
Oral swab - Titi Monkey	SRR17524503	0	0.570704	0.190235	0.0634115	0.317058	0.190235	0.253646	0.253646	97.1465	1.01458	61.1001	38.8999	0.01	0.034667	-
Oral swab - Titi Monkey	SRR17523833	0	4.26026	0	0.0774593	0.697134	0.542215	0.619675	0.154919	93.0287	0.619675	92.0259	7.97406	0.01	0.0161767	-
Oral swab - Titi Monkey	SRR17524508	0	1.81928	0	0.121286	1.15221	0.545785	0.545785	0.485143	90.0546	5.27592	92.7074	7.29259	0.01	0.0188449	-
Oral swab - Titi Monkey	SRR17523909	0	1.03785	0.1221	0.3663	0.30525	0.2442	0.1221	0.1221	94.0171	3.663	87.2944	12.7056	0.01	0.0565405	-
Oral swab - Titi Monkey	SRR17523817	0	0.591716	0.157791	0.591716	0.828402	0.197239	0.591716	0.0788955	93.6884	3.27416	87.0027	12.9973	0.01	0.0869073	-
Oral swab - Vervet Monkey	SRR17524480	0.0783085	0.54816	39.9374	3.6805	1.01801	1.09632	2.89742	0.234926	27.3297	23.1793	83.0861	16.9139	0.023245	0.632517	-
Oral swab - Vervet Monkey	SRR17524674	0.068956	0.717142	40.9185	0.992966	0.606813	1.83423	2.74445	0.068956	21.0316	31.0164	51.1223	48.8777	0.0437041	0.495339	-
Oral swab - Vervet Monkey	SRR17524675	0.0383142	0.363985	55.2107	1.6092	0.651341	0.0574713	5.63218	0.0957854	20.0575	16.2835	31.7379	68.2621	0.036154	1.10847	-
Oral swab - Vervet Monkey	SRR17524258	0.0351	0.1404	1.8603	2.65005	0.2106	0.0351	3.00105	0.01755	41.8041	50.2457	40.5467	59.4533	0.0308681	1.58554	-
Oral swab - Vervet Monkey	SRR17524257	0.0209996	0.451491	37.3688	0.923982	0.577488	0.346493	2.43595	0.0104998	22.669	35.1953	31.0754	68.9246	0.0244739	0.64685	-
Oral swab - Vervet Monkey	SRR17524261	0.00891583	0.42796	40.0588	1.31063	0.392297	0.312054	2.69258	0.0445792	12.5624	42.1897	22.4075	77.5925	0.016918	1.02695	-
Oral swab - Vervet Monkey	SRR17524266	0.00614477	0.313383	2.40875	2.43947	0.159764	0.14133	1.92331	0.0122895	34.0113	58.5842	21.5068	78.4932	0.0148232	1.92482	-

## Sheet: Sup_table_S4
			CLR-Pearson correlation test results						CoDA rho correlation test results
Sample type	Genus1	Genus2	cor	statistic	p	conf.low	conf.high	method	lrv	metric	alpha	propr	Zeros
Ancient dental calculus	Streptococcus	Actinomyces	0.3	6.87691	1.91e-11	0.215942	0.378666	Pearson	3.05369	rho	NA	0.243465	0
Ancient dental calculus	Streptococcus	Capnocytophaga	0.78	27.4357	2.28e-100	0.744033	0.813928	Pearson	2.28798	rho	NA	0.746967	0
Ancient dental calculus	Streptococcus	Corynebacterium	0.68	20.2919	1.47e-66	0.628334	0.724838	Pearson	2.25462	rho	NA	0.677047	0
Ancient dental calculus	Streptococcus	Eikenella	0.7	21.6939	3.08e-73	0.655491	0.746043	Pearson	2.28851	rho	NA	0.695602	0
Ancient dental calculus	Streptococcus	Fusobacterium	0.56	14.6548	1.87e-40	0.491053	0.61477	Pearson	2.87952	rho	NA	0.555921	0
Ancient dental calculus	Streptococcus	Gemella	0.8	29.2604	8.88e-109	0.765922	0.830422	Pearson	1.37585	rho	NA	0.798746	0
Ancient dental calculus	Streptococcus	Granulicatella	0.85	35.1955	4.79e-135	0.821964	0.872139	Pearson	1.52333	rho	NA	0.821575	0
Ancient dental calculus	Streptococcus	Haemophilus	0.82	31.2875	6e-118	0.787433	0.84652	Pearson	1.78476	rho	NA	0.791953	0
Ancient dental calculus	Streptococcus	Methanobrevibacter	0.075	1.65575	0.0984	-0.0140498	0.163573	Pearson	10.5276	rho	NA	0.0678741	0
Ancient dental calculus	Streptococcus	Neisseria	0.82	31.5969	2.49e-119	0.79048	0.848792	Pearson	2.25702	rho	NA	0.770032	0
Ancient dental calculus	Streptococcus	Porphyromonas	0.34	8.01619	8.38e-15	0.262346	0.420033	Pearson	3.50998	rho	NA	0.336088	0
Ancient dental calculus	Streptococcus	Prevotella	0.66	19.0225	1.53e-60	0.601522	0.703722	Pearson	1.87786	rho	NA	0.637675	0
Ancient dental calculus	Streptococcus	Rothia	0.69	20.9688	8.8e-70	0.641753	0.73534	Pearson	3.06254	rho	NA	0.66106	0
Ancient dental calculus	Streptococcus	Veillonella	0.71	22.2364	7.99e-76	0.665349	0.753696	Pearson	1.73699	rho	NA	0.71092	0
Calculus - Industrial	Streptococcus	Actinomyces	-0.39	-1.67551	0.113	-0.722839	0.0982386	Pearson	2.81635	rho	NA	-0.386224	0
Calculus - Industrial	Streptococcus	Capnocytophaga	0.94	11.1817	5.68e-09	0.847053	0.97836	Pearson	0.116512	rho	NA	0.941545	0
Calculus - Industrial	Streptococcus	Corynebacterium	0.16	0.666964	0.514	-0.327551	0.586319	Pearson	3.72533	rho	NA	0.13821	0
Calculus - Industrial	Streptococcus	Eikenella	0.76	4.72015	0.000231	0.459809	0.906795	Pearson	0.460798	rho	NA	0.762766	0
Calculus - Industrial	Streptococcus	Fusobacterium	0.55	2.65376	0.0173	0.115874	0.810511	Pearson	1.16301	rho	NA	0.539717	0
Calculus - Industrial	Streptococcus	Gemella	0.33	1.41593	0.176	-0.157754	0.692654	Pearson	1.68511	rho	NA	0.326348	0
Calculus - Industrial	Streptococcus	Granulicatella	0.85	6.49181	7.43e-06	0.638138	0.943296	Pearson	0.855971	rho	NA	0.761227	0
Calculus - Industrial	Streptococcus	Haemophilus	0.79	5.19389	8.87e-05	0.51643	0.919159	Pearson	0.536601	rho	NA	0.778768	0
Calculus - Industrial	Streptococcus	Methanobrevibacter	-0.067	-0.270014	0.791	-0.517934	0.41249	Pearson	13.5863	rho	NA	-0.0355747	0
Calculus - Industrial	Streptococcus	Neisseria	0.91	8.59137	2.17e-07	0.76235	0.964998	Pearson	0.318256	rho	NA	0.878745	0
Calculus - Industrial	Streptococcus	Porphyromonas	0.12	0.470132	0.645	-0.370322	0.553439	Pearson	2.00778	rho	NA	0.115766	0
Calculus - Industrial	Streptococcus	Prevotella	-0.17	-0.683677	0.504	-0.589016	0.323868	Pearson	2.37292	rho	NA	-0.168422	0
Calculus - Industrial	Streptococcus	Rothia	0.69	3.83176	0.00147	0.332163	0.875784	Pearson	1.07685	rho	NA	0.647486	0
Calculus - Industrial	Streptococcus	Veillonella	0.11	0.438937	0.667	-0.376989	0.54804	Pearson	3.25274	rho	NA	0.0973732	0
Plaque - Non-industrial	Streptococcus	Actinomyces	-0.077	-0.698207	0.487	-0.286548	0.139824	Pearson	1.00656	rho	NA	-0.0733768	0
Plaque - Non-industrial	Streptococcus	Capnocytophaga	-0.057	-0.518816	0.605	-0.268305	0.159147	Pearson	1.93955	rho	NA	-0.0538227	0
Plaque - Non-industrial	Streptococcus	Corynebacterium	-0.13	-1.21689	0.227	-0.337932	0.0835963	Pearson	2.63765	rho	NA	-0.116498	0
Plaque - Non-industrial	Streptococcus	Eikenella	0.011	0.103395	0.918	-0.203476	0.225261	Pearson	3.07449	rho	NA	0.00906801	0
Plaque - Non-industrial	Streptococcus	Fusobacterium	-0.19	-1.71591	0.09	-0.385197	0.0293911	Pearson	1.75511	rho	NA	-0.18316	0
Plaque - Non-industrial	Streptococcus	Gemella	0.23	2.15976	0.0337	0.0185246	0.425242	Pearson	2.07608	rho	NA	0.196874	0
Plaque - Non-industrial	Streptococcus	Granulicatella	0.53	5.65182	2.24e-07	0.355425	0.668036	Pearson	1.13121	rho	NA	0.476379	0
Plaque - Non-industrial	Streptococcus	Haemophilus	0.28	2.63469	0.0101	0.0691127	0.465861	Pearson	2.46497	rho	NA	0.220309	0
Plaque - Non-industrial	Streptococcus	Methanobrevibacter	0.053	0.478965	0.633	-0.163427	0.264222	Pearson	5.87281	rho	NA	0.0317422	0
Plaque - Non-industrial	Streptococcus	Neisseria	0.16	1.50186	0.137	-0.052624	0.365202	Pearson	3.12992	rho	NA	0.123077	0
Plaque - Non-industrial	Streptococcus	Porphyromonas	0.037	0.333905	0.739	-0.17896	0.249274	Pearson	3.20944	rho	NA	0.0285713	0
Plaque - Non-industrial	Streptococcus	Prevotella	-0.085	-0.776284	0.44	-0.294417	0.131388	Pearson	1.50544	rho	NA	-0.0847669	0
Plaque - Non-industrial	Streptococcus	Rothia	-0.013	-0.122033	0.903	-0.227214	0.201502	Pearson	3.71944	rho	NA	-0.0100106	0
Plaque - Non-industrial	Streptococcus	Veillonella	0.36	3.49029	0.000779	0.157389	0.532949	Pearson	1.83306	rho	NA	0.303325	0
Plaque - Industrial	Streptococcus	Actinomyces	0.39	6.42915	7.59e-10	0.277998	0.498585	Pearson	1.13745	rho	NA	0.302055	0
Plaque - Industrial	Streptococcus	Capnocytophaga	0.45	7.61929	7.04e-13	0.342885	0.550619	Pearson	1.57554	rho	NA	0.328185	0
Plaque - Industrial	Streptococcus	Corynebacterium	0.33	5.323	2.47e-07	0.213519	0.445255	Pearson	2.22391	rho	NA	0.193162	0
Plaque - Industrial	Streptococcus	Eikenella	0.31	4.91133	1.74e-06	0.188597	0.424192	Pearson	1.67874	rho	NA	0.200117	0
Plaque - Industrial	Streptococcus	Fusobacterium	0.17	2.57205	0.0108	0.0396643	0.292773	Pearson	2.45914	rho	NA	0.0946689	0
Plaque - Industrial	Streptococcus	Gemella	0.55	9.97916	1.19e-19	0.45662	0.638089	Pearson	1.24189	rho	NA	0.454486	0
Plaque - Industrial	Streptococcus	Granulicatella	0.72	15.4504	3.43e-37	0.647796	0.775269	Pearson	0.711561	rho	NA	0.652133	0
Plaque - Industrial	Streptococcus	Haemophilus	0.35	5.58855	6.59e-08	0.22934	0.458495	Pearson	1.22203	rho	NA	0.509827	0
Plaque - Industrial	Streptococcus	Methanobrevibacter	0.27	4.2391	3.28e-05	0.146947	0.388413	Pearson	1.33694	rho	NA	0.286629	0
Plaque - Industrial	Streptococcus	Neisseria	0.41	6.66727	1.99e-10	0.291367	0.509438	Pearson	1.98842	rho	NA	0.319574	0
Plaque - Industrial	Streptococcus	Porphyromonas	0.27	4.18926	4.02e-05	0.143815	0.385693	Pearson	3.10057	rho	NA	0.149118	0
Plaque - Industrial	Streptococcus	Prevotella	-0.049	-0.733506	0.464	-0.177923	0.0818909	Pearson	3.79734	rho	NA	-0.0520441	0
Plaque - Industrial	Streptococcus	Rothia	0.53	9.38003	7.42e-18	0.429654	0.617766	Pearson	1.27652	rho	NA	0.416193	0
Plaque - Industrial	Streptococcus	Veillonella	0.55	9.85475	2.82e-19	0.451127	0.63397	Pearson	1.34191	rho	NA	0.455091	0
Buccal mucosa - Non-industrial	Streptococcus	Actinomyces	0.52	1.99436	0.0715	-0.049796	0.830502	Pearson	1.62339	rho	NA	0.449865	0
Buccal mucosa - Non-industrial	Streptococcus	Capnocytophaga	0.33	1.15836	0.271	-0.270378	0.745309	Pearson	2.00233	rho	NA	0.291839	0
Buccal mucosa - Non-industrial	Streptococcus	Corynebacterium	0.51	1.9667	0.075	-0.0569362	0.828267	Pearson	1.73093	rho	NA	0.438762	0
Buccal mucosa - Non-industrial	Streptococcus	Eikenella	0.53	2.06834	0.063	-0.0308055	0.836312	Pearson	1.27928	rho	NA	0.486517	0
Buccal mucosa - Non-industrial	Streptococcus	Fusobacterium	0.53	2.06986	0.0628	-0.0304163	0.836429	Pearson	1.16845	rho	NA	0.496275	0
Buccal mucosa - Non-industrial	Streptococcus	Gemella	0.79	4.29651	0.00126	0.426718	0.93484	Pearson	0.510027	rho	NA	0.758752	0
Buccal mucosa - Non-industrial	Streptococcus	Granulicatella	0.86	5.50452	0.000185	0.578628	0.956236	Pearson	0.34956	rho	NA	0.827967	0
Buccal mucosa - Non-industrial	Streptococcus	Haemophilus	0.82	4.78863	0.000564	0.495556	0.945016	Pearson	0.472353	rho	NA	0.782864	0
Buccal mucosa - Non-industrial	Streptococcus	Methanobrevibacter	0.79	4.22665	0.00142	0.416078	0.933189	Pearson	0.386485	rho	NA	0.779304	0
Buccal mucosa - Non-industrial	Streptococcus	Neisseria	0.65	2.85409	0.0157	0.158116	0.885145	Pearson	1.66081	rho	NA	0.533474	0
Buccal mucosa - Non-industrial	Streptococcus	Porphyromonas	0.64	2.77442	0.0181	0.140207	0.881114	Pearson	0.909044	rho	NA	0.603309	0
Buccal mucosa - Non-industrial	Streptococcus	Prevotella	0.51	1.98804	0.0723	-0.0514251	0.829995	Pearson	1.55845	rho	NA	0.453749	0
Buccal mucosa - Non-industrial	Streptococcus	Rothia	0.59	2.39293	0.0357	0.0503505	0.859122	Pearson	1.79936	rho	NA	0.482612	0
Buccal mucosa - Non-industrial	Streptococcus	Veillonella	0.52	2.0311	0.0671	-0.0403442	0.833418	Pearson	2.10333	rho	NA	0.423339	0
[truncated: 42 more rows]

## Sheet: Sup_table_S5
Genera	.y.	group1	group2	n1	n2	statistic	p	p.adj	p.adj.signif	effsize	magnitude
[truncated: 21 more rows]

## Sheet: Sup_table_S6
Species (GTDB r202)	Accession
[truncated: 13 more rows]

## Sheet: Sup_table_S7
Comparison	Group 1	Group 2	No. Streptocooccus genes Group 1	No. Streptococcus genes Group 2	No.significantly enriched genes	No. genes with Unknown annotation
[truncated: 4 more rows]
